# Supplementary material for: Genomic Hatchery Introgression in Brown Trout (Salmo trutta L.): Development of a Diagnostic SNP Panel for Monitoring the Impacted Mediterranean Rivers
Source: Genes (Basel). 2022 Jan 28;13(2):255. doi: 10.3390/genes13020255 (PMC8872556; doi:10.3390/genes13020255)
Supplement: Supplementary file 1 [file genes-13-00255-s001.zip]

Archive with 6 entries (6 files):
- SupMat_Casanovas/Figures S1-S11.pdf
- SupMat_Casanovas/Table S1 Casanova et al. 2021 Genes.xlsx
- SupMat_Casanovas/Table S2 Casanova et al. 2021 Genes.xlsx
- SupMat_Casanovas/Table S3 Casanova et al. 2021 Genes.xlsx
- SupMat_Casanovas/Table S4 Casanova et al. 2021 Genes.xlsx
- SupMat_Casanovas/Text S1 Casanova et al. 2021 Genes.pdf
