# Supplementary material for: Genomic Hatchery Introgression in Brown Trout (Salmo trutta L.): Development of a Diagnostic SNP Panel for Monitoring the Impacted Mediterranean Rivers
Source: Genes (Basel). 2022 Jan 28;13(2):255. doi: 10.3390/genes13020255 (PMC8872556; doi:10.3390/genes13020255)
Supplement: Supplementary file 1 [file genes-13-00255-s001.zip › SupMat_Casanovas/Table S1 Casanova et al. 2021 Genes.xlsx]

## Sheet: Table S1
Table S1. Main features of the 214 diagnostic SNPs identified using the 2b-RAD methodology in the brown trout populations (N = 283 individuals; Table 1). Functional annotation of the SNPs was performed with the Ensembl Variant Effect Predictor v. 104 software (VEP; McLaren et al. 2016). UTR: Untranslated region; ZFIN: Zebrafish International Network (http://zfin.org/); HGNC: HUGO Gene Nomenclatur…
SNP ID (Stacks 2.41)	Chromosome	Position in chromosome	Position in RAD-locus	Ref. Allele (A1; native)	Alt. Allele (A2; hatchery)	RAD-locus sequence [A1/A2]	Gene ID	Transcript ID	Consequence	Protein position	Amino acids	Codons	Strand	Gene symbol	Gene symbol source	Biotype	Canonical	Exon	Intron
25489:9:+	3	12826411	9	G	A	ACATGCAC[G/A]CACGCACACTCATGCACAGACGCACAC	—	—	Intergenic variant	—	—	—	—	—	—	—	—	—	—
25746:20:+	3	14460115	20	G	T	TACTTCCTAAATGCAATAC[G/T]CTGCGGCACGGTAATG	ENSSTUG00000001791	ENSSTUT00000004345	Intron variant	—	—	—	-	psd2	ZFIN ID	protein coding	Yes	—	3/14
25939:28:+	3	15524355	28	T	G	CTAGCTGGCATGGCACAGTATTGCCCA[T/G]AAAAGGAA	ENSSTUG00000002293	ENSSTUT00000004872	Intron variant	—	—	—	+	pcdh1b	ZFIN ID	protein coding	Yes	—	4/4
38905:34:+	4	20745779	34	C	A	AGTAGCCTGGATGCAATCTTCTGCCGTTTTGCC[C/A]TT	—	—	Intergenic variant	—	—	—	—	—	—	—	—	—	—
81272:31:+	8	15577318	31	A	T	TTGAAAACACACGCACACTAATGCTCACAC[A/T]CACAC	ENSSTUG00000050737	ENSSTUT00000123932	Intron variant	—	—	—	+	ADGRL3	HGNC	protein coding	Yes	—	5/23
92969:35:+	9	27603192	35	T	C	ATTTGGATGAGAGCAGAGCCCTGCACAAGCCTTC[T/C]T	ENSSTUG00000050331	ENSSTUT00000122154	Intron variant	—	—	—	+	arvcfb	ZFIN ID	protein coding	—	—	1/20
138869:29:+	14	19329385	29	C	T	TCAGTATCCACAGCAACCCCATGCGATG[C/T]GACTGCG	ENSSTUG00000015297	ENSSTUT00000037439	Synonymous variant	377	C	tgC/tgT	+	lrrn1	ZFIN ID	protein coding	Yes	1/1	—
139459:21:+	14	22593032	21	C	A	TGCTCATTCGGTGCAGCTGA[C/A]TGCAGGGGATGTAGT	—	—	Intergenic variant	—	—	—	—	—	—	—	—	—	—
143713:35:+	14	43390010	35	T	A	TCTCGTCCTTAAGCACTGGTATGCTCCCTCTCTC[T/A]G	ENSSTUG00000043417	ENSSTUT00000103599	Intron variant	—	—	—	+	atp2b4	ZFIN ID	protein coding	Yes	—	1/21
14657:1:+	2	18161777	1	C	T	[C/T]CTCACGTTTCAGCATTTTAATGCACGGCACCATGT	—	—	Intergenic variant	—	—	—	—	—	—	—	—	—	—
17399:35:+	2	33252902	35	C	A	GACAGCACGTGCGCATGCTCATGCTAAGGTCCTC[C/A]G	ENSSTUG00000012826	ENSSTUT00000031076	3′-UTR variant	—	—	—	-	dnajb6b	ZFIN ID	protein coding	Yes	10/10	—
17782:10:+	2	35456647	10	A	G	TCTTGTGCT[A/G]TCGCAGAGCAGTGCAGAGCCGTTGTC	ENSSTUG00000015348	ENSSTUT00000037632	Intron variant	—	—	—	-	CACNB2	HGNC	protein coding	Yes	—	10/13
18196:7:+	2	37544932	7	A	G	GTCAGC[A/G]TGCATGCACCCGCCTGCCACAAGGAGTCG	ENSSTUG00000016371	ENSSTUT00000041113	Intron variant	—	—	—	+	nrbp2b	ZFIN ID	protein coding	—	—	1/16
20490:7:+	2	54772042	7	G	A	GTGGAG[G/A]GCTAGGCAGGGAGCTGCATGTTAAGCCTG	—	—	Intergenic variant	—	—	—	—	—	—	—	—	—	—
26521:5:+	3	18717967	5	C	G	ATCT[C/G]GTTAGACGCAGGAACATGCACACTCAGCATC	ENSSTUG00000010968	ENSSTUT00000026514	Intron variant	—	—	—	+	enox2	ZFIN ID	protein coding	Yes	—	4/17
33719:26:+	3	55120845	26	A	G	CACTATGCTGCTGCAACTCCCTGCC[A/G]TGTGAAACGA	ENSSTUG00000006218	ENSSTUT00000014115	Intron variant,non coding transcript variant	—	—	—	+	—	—	lncRNA	—	—	2/2
43900:25:+	4	46416819	25	T	G	TCCATTGGTTTTGCACACTGCTGC[T/G]ACTCACTGTTT	—	—	Intergenic variant	—	—	—	—	—	—	—	—	—	—
45745:12:+	4	55313528	12	G	T	AACGAGGAAGA[G/T]GCAGAGTGTTGCACTGTGAAAGCC	—	—	Intergenic variant	—	—	—	—	—	—	—	—	—	—
46723:36:+	4	61130741	36	C	A	CAGTGGCAGTAAGCACACAGATGCTCACACACACA[C/A]	ENSSTUG00000022326	ENSSTUT00000055122	Intron variant	—	—	—	+	dusp8a	ZFIN ID	protein coding	Yes	—	3/6
62565:6:+	6	26843011	6	C	T	GGATG[C/T]TGTAGAGCATAAACCTGCGGGAGCGAGTCA	—	—	Intergenic variant	—	—	—	—	—	—	—	—	—	—
69459:20:+	7	6119004	20	G	C	GTCATTGGCTATGCATCCT[G/C]CTGCATGGTCAATCTG	—	—	Intergenic variant	—	—	—	—	—	—	—	—	—	—
71359:8:+	7	15609463	8	C	T	GAGAGCA[C/T]GATAGCAATCAACTGCCCCAACACGGCA	—	—	Intergenic variant	—	—	—	—	—	—	—	—	—	—
92654:20:+	9	26037400	20	G	A	TAAAATCACGAGGCAGTAA[G/A]CTGCTGATATCGTCAT	—	—	Intergenic variant	—	—	—	—	—	—	—	—	—	—
121889:21:+	13	225071	21	C	T	CTTGCGCAATATGCACGCAC[C/T]TGCGCTCTGCATCCT	—	—	Intergenic variant	—	—	—	—	—	—	—	—	—	—
126801:1:+	13	27281381	1	G	A	[G/A]AAGCACCATTTGCAAGAGATTGCATGAGTCACTAG	ENSSTUG00000032674	ENSSTUT00000086059	Intron variant	—	—	—	-	—	—	protein coding	—	—	1/13
128649:27:+	13	42860254	27	C	A	AACTAACAGTAGGCACTCGTCTGCAG[C/A]GAGCTAGCT	—	—	Intergenic variant	—	—	—	—	—	—	—	—	—	—
131802:27:+	13	60042986	27	C	T	CTGTGTACGCGTGCATGTGTGTGCTG[C/T]AAAGATAAA	ENSSTUG00000019393	ENSSTUT00000048114	Intron variant,non coding transcript variant	—	—	—	-	—	—	pseudogene	Yes	—	7/18
141324:35:+	14	32100778	35	A	T	CTAGCTGTTTGTGCAATGTGGTGCCTCGATCAAC[A/T]A	ENSSTUG00000014491	ENSSTUT00000041727	Intron variant	—	—	—	-	prkag1	ZFIN ID	protein coding	—	—	2/12
146152:35:+	14	56124843	35	C	T	AAGCAAAGGACCGCATTTGTTTGCAAATGGAAAC[C/T]G	ENSSTUG00000016288	ENSSTUT00000061163	Intron variant	—	—	—	+	PTPRT	HGNC	protein coding	Yes	—	16/34
158746:8:+	15	50956343	8	T	A	GCTGTCC[T/A]GTCTGCAGTCTCCTGCCCTGCTCAGATC	ENSSTUG00000002627	ENSSTUT00000026492	Intron variant	—	—	—	-	vldlr	ZFIN ID	protein coding	Yes	—	2/16
178955:5:+	17	39908698	5	G	A	AGAC[G/A]ACCAGGCGCAGCAGGTTGCGTGCTCATCATT	ENSSTUG00000049871	ENSSTUT00000121118	Intron variant	—	—	—	-	slc17a8	ZFIN ID	protein coding	Yes	—	2/11
190884:6:+	18	53150326	6	C	T	TCACA[C/T]GGGAAAGCATGCTCATGCGAAAGAGGGAAC	ENSSTUG00000051161	ENSSTUT00000124484	Intron variant	—	—	—	+	baiap2b	ZFIN ID	protein coding	Yes	—	9/14
218646:4:+	21	39979810	4	C	T	CCG[C/T]CAGGCTCTGCACCCGTTTGCGAAGGATGACAC	ENSSTUG00000042429	ENSSTUT00000101543	Splice region variant,intron variant	—	—	—	+	stk11	ZFIN ID	protein coding	Yes	—	5/10
255223:19:+	26	1961310	19	A	T	TTTGCACTGCTTGCAGCT[A/T]GCTGCTGATTCCTTCCA	ENSSTUG00000023416	ENSSTUT00000057822	Intron variant	—	—	—	+	lrch3	ZFIN ID	protein coding	Yes	—	13/20
290563:36:+	30	25158882	36	C	T	TACAGGGTAGCTGCAGTTGTCTGCTCTACAGAATG[C/T]	—	—	Intergenic variant	—	—	—	—	—	—	—	—	—	—
304407:17:+	32	17410525	17	C	T	TAAGATACGACTGCAT[C/T]GGTTTGCGGACACCAAACC	ENSSTUG00000026678	ENSSTUT00000070376	Intron variant	—	—	—	+	hdac5	ZFIN ID	protein coding	—	—	1/22
311840:12:+	33	22337711	12	T	A	TTAGACACCTC[T/A]GCAGTGCTTTGCTTTGTGAACCGC	—	—	Intergenic variant	—	—	—	—	—	—	—	—	—	—
324863:35:+	35	15213500	35	G	A	TAAGTTCATTTCGCACTCGGCTGCATGCTGCATG[G/A]C	—	—	Intergenic variant	—	—	—	—	—	—	—	—	—	—
4253:1:+	1	28314758	1	C	T	[C/T]TCTCTTCTTCCGCAGCAGACTGCTGTCCCAGCAAT	ENSSTUG00000011215	ENSSTUT00000029194	Intron variant	—	—	—	+	afdna	ZFIN ID	protein coding	Yes	—	31/34
6108:36:+	1	36848545	36	G	A	AGAAAGATGGCGGCAGGGAAATGCAGATGGCTAAC[G/A]	—	—	Intergenic variant	—	—	—	—	—	—	—	—	—	—
7146:31:+	1	42917982	31	G	A	GGCACCCTGCCTGCATTGTCATGCCCTACC[G/A]AAATG	—	—	Intergenic variant	—	—	—	—	—	—	—	—	—	—
7325:18:+	1	44030157	18	G	C	GTGTGGCTCAGAGCATG[G/C]TTATGCAACACTTAGGTT	ENSSTUG00000013431	ENSSTUT00000033282	Intron variant	—	—	—	+	rarab	ZFIN ID	protein coding	—	—	2/8
7847:1:+	1	46376993	1	T	G	[T/G]CAAAACAGTGTGCAGCCGTGTGCATGCTTGAATCC	—	—	Intergenic variant	—	—	—	—	—	—	—	—	—	—
10941:30:+	1	68098841	30	G	A	GCAGCCAGATTGGCAGATATCTGCTGAGA[G/A]GGAGGG	—	—	Intergenic variant	—	—	—	—	—	—	—	—	—	—
11850:29:+	1	77330524	29	A	G	TGGTCCATTGGCGCACTACAATGCCAAG[A/G]CATTTAC	—	—	Intergenic variant	—	—	—	—	—	—	—	—	—	—
13999:17:+	2	13959626	17	C	G	AGTCGCGAGAGGGCAC[C/G]ACAATGCCTATTCCACCTC	—	—	Intergenic variant	—	—	—	—	—	—	—	—	—	—
14219:7:+	2	15332630	7	T	A	ACACAC[T/A]AACATGCAGTCAATTGCGCACACACTCAG	—	—	Intergenic variant	—	—	—	—	—	—	—	—	—	—
16168:33:+	2	26068113	33	C	A	GAGGACAGGAATGCATCCGTCTGCCTGCCTAA[C/A]GGG	ENSSTUG00000001295	ENSSTUT00000002660	Intron variant	—	—	—	-	—	—	protein coding	Yes	—	1/2
17197:34:+	2	32104290	34	C	G	CAGACATCTCCGGCAACACGTTGCCTATGGGTA[C/G]AA	ENSSTUG00000009448	ENSSTUT00000022412	Intron variant	—	—	—	+	dipk1c	ZFIN ID	protein coding	Yes	—	1/4
							ENSSTUG00000009483	ENSSTUT00000024142	Intron variant	—	—	—	-	eci2	ZFIN ID	protein coding	—	—	1/9
21457:27:+	2	59380528	27	T	G	CCCCACACACACGCACACACATGCCT[T/G]AAATGTACA	—	—	Intergenic variant	—	—	—	—	—	—	—	—	—	—
25199:17:+	3	10782872	17	C	T	GTCTAAGGCACTGCAT[C/T]TCTGTGCAAGAGGCAACAA	—	—	Intergenic variant	—	—	—	—	—	—	—	—	—	—
30257:5:+	3	37464021	5	G	T	GTGA[G/T]GTCCCTGGCAATTCCCTGCCCTAGTCATTAG	ENSSTUG00000032766	ENSSTUT00000079374	Intron variant	—	—	—	-	ppargc1b	ZFIN ID	protein coding	Yes	—	1/11
31152:29:+	3	42075524	29	G	A	TCAAGCTCTCGGGCACTCCTCTGCCAAT[G/A]CTGTGGG	—	—	Intergenic variant	—	—	—	—	—	—	—	—	—	—
31497:12:+	3	43752979	12	G	A	AGCTAGATGCA[G/A]GCAAGGGTGTGCAGGGTCTTGAAT	—	—	Intergenic variant	—	—	—	—	—	—	—	—	—	—
32385:18:+	3	48197335	18	C	G	CTACTGGTCGTTGCACA[C/G]CTGTGCTGAAATACATAA	—	—	Intergenic variant	—	—	—	—	—	—	—	—	—	—
33622:3:+	3	54574141	3	G	A	TC[G/A]TGCACGGAGGCATTGTCATGCTGAAACCGGAAT	ENSSTUG00000001487	ENSSTUT00000003425	Intron variant	—	—	—	-	scap	ZFIN ID	protein coding	—	—	1/12
34031:7:+	3	56830564	7	A	G	TGATAT[A/G]GAGTGGCAGCCTAGTGCAGAAATTGCCAT	—	—	Intergenic variant	—	—	—	—	—	—	—	—	—	—
35485:16:+	3	66290112	16	A	T	GCACACGCATGTGCA[A/T]TCGTGTGCACACACACACAG	—	—	Intergenic variant	—	—	—	—	—	—	—	—	—	—
37097:2:+	4	8941404	2	A	T	A[A/T]CCTAACCTTCGCAAGCAGTTGCTTATCCTCAGAT	ENSSTUG00000007399	ENSSTUT00000017072	3′-UTR variant	—	—	—	-	sh3d19	ZFIN ID	protein coding	Yes	21/21	—
39988:36:+	4	26624761	36	G	T	GGGGCTGTTGTAGCAAGCAGATGCAAGAGGGATGA[G/T]	ENSSTUG00000051023	ENSSTUT00000124058	Intron variant	—	—	—	+	wwtr1	ZFIN ID	protein coding	Yes	—	1/6
46434:28:+	4	59270759	28	A	G	GTGAGGAAACCTGCAGAGAACTGCCAT[A/G]CTTCACTG	—	—	Intergenic variant	—	—	—	—	—	—	—	—	—	—
46615:12:+	4	60534711	12	T	G	GATGCTACCAG[T/G]GCATCTGCCTGCCTCTCAACTCAG	—	—	Intergenic variant	—	—	—	—	—	—	—	—	—	—
49333:21:+	5	12321784	21	G	A	GGGGTGTGGGAGGCACTGAG[G/A]TGCTGCTGGATATCT	—	—	Intergenic variant	—	—	—	—	—	—	—	—	—	—
49763:35:+	5	14454916	35	C	T	AGACCTGTGACAGCATTGCATTGCCTGTCATTTG[C/T]C	—	—	Intergenic variant	—	—	—	—	—	—	—	—	—	—
51475:20:+	5	23035883	20	G	A	TATTGTCCAGTGGCACTGC[G/A]CTGCTGCTCGTTTCGG	ENSSTUG00000011009	ENSSTUT00000035495	Intron variant	—	—	—	+	ppp2r5d	ZFIN ID	protein coding	Yes	—	4/17
60182:36:+	6	15138962	36	A	G	ATACTGTCCCTTGCAGGCTACTGCCAGTGCCCATT[A/G]	—	—	Intergenic variant	—	—	—	—	—	—	—	—	—	—
61642:16:+	6	22480160	16	G	T	AACAGAGTGCCGGCA[G/T]TAATCTGCAAACTGAGTGCA	ENSSTUG00000011391	ENSSTUT00000029786	Intron variant	—	—	—	+	prex2	ZFIN ID	protein coding	Yes	—	2/41
63361:19:+	6	30558535	19	T	C	AAAAGCTGCTCAGCAACT[T/C]GCTGCCTTCATGAAGAC	ENSSTUG00000007640	ENSSTUT00000024055	Intron variant	—	—	—	-	esyt2b	ZFIN ID	protein coding	Yes	—	17/22
65837:33:+	6	43110914	33	C	T	CAACCAATCGCTGCACGCACCTGCCCTCCCGT[C/T]TAA	—	—	Intergenic variant	—	—	—	—	—	—	—	—	—	—
66747:19:+	6	47597475	19	G	A	GCACCAAGCCCAGCATGC[G/A]AGTGCCCTCCAGGGTGA	—	—	Intergenic variant	—	—	—	—	—	—	—	—	—	—
69177:25:+	7	4836645	25	C	T	AGGTTTGTGGGCGCATTGGTCTGC[C/T]TGTGCACTCTT	—	—	Intergenic variant	—	—	—	—	—	—	—	—	—	—
71630:26:+	7	16859219	26	A	G	TGACTACACCGGGCACACGAGTGCC[A/G]TCGCACGCAT	—	—	Intergenic variant	—	—	—	—	—	—	—	—	—	—
73626:7:+	7	27078761	7	G	T	GATGGA[G/T]GTCATGCACCTTAATGCCGGTTGCCAACA	—	—	Intergenic variant	—	—	—	—	—	—	—	—	—	—
73728:18:+	7	27681232	18	C	T	ATCAATGACTCTGCAAA[C/T]ACATGCACGCAAACACAC	—	—	Intergenic variant	—	—	—	—	—	—	—	—	—	—
73938:2:+	7	28872722	2	A	C	T[A/C]CAGCATCTTAGCAGAGTCCTGCGGAAGATCCATT	—	—	Intergenic variant	—	—	—	—	—	—	—	—	—	—
74429:19:+	7	31401123	19	G	A	TGACATGTTTTTGCATGC[G/A]TGTGCAGCCTCACATTT	ENSSTUG00000008865	ENSSTUT00000020980	Intron variant	—	—	—	+	ift22	ZFIN ID	protein coding	Yes	—	3/3
74524:6:+	7	31969219	6	G	T	ATGGA[G/T]AAGATGGCAACATGCTGCCAATGCAACTGG	—	—	Intergenic variant	—	—	—	—	—	—	—	—	—	—
76025:12:+	7	40032029	12	G	T	GGGTGGGAGAG[G/T]GCAGTGGATTGCAATTGAGATTGT	—	—	Intergenic variant	—	—	—	—	—	—	—	—	—	—
78285:32:+	7	53276854	32	T	A	AGTGTGAATCAAGCATCGGTCTGCCGTTGGC[T/A]CTAG	ENSSTUG00000044584	ENSSTUT00000106797	Intron variant	—	—	—	-	PLEKHA5	HGNC	protein coding	Yes	—	7/26
78841:29:+	7	59156611	29	G	A	GGCCTTCCAGATGCATAGTGCTGCCATG[G/A]CAACTGA	ENSSTUG00000002119	ENSSTUT00000004510	Intron variant	—	—	—	+	cib2	ZFIN ID	protein coding	Yes	—	2/5
84535:21:+	8	33858630	21	C	A	TGTTCCCTCTCTGCACTTCC[C/A]TGCATCCCTCTCTCC	—	—	Intergenic variant	—	—	—	—	—	—	—	—	—	—
84701:17:+	8	34652310	17	C	T	CCTCAAATCACTGCAG[C/T]CCAGTGCTTACAAGCCCCT	—	—	Intergenic variant	—	—	—	—	—	—	—	—	—	—
87177:17:+	9	494138	17	G	A	TTGCATAAGGACGCAT[G/A]CAGTTGCGTCCCCAATGTG	ENSSTUG00000011446	ENSSTUT00000027545	Intron variant	—	—	—	+	plpp7a	ZFIN ID	protein coding	Yes	—	1/1
89074:21:+	9	9045197	21	C	A	TTGTGCCCATTGGCAGATGC[C/A]TGCACAGAGTTGATG	ENSSTUG00000035182	ENSSTUT00000084925	Synonymous variant	185	A	gcC/gcA	+	ankrd13a	ZFIN ID	protein coding	Yes	6/16	—
90240:10:+	9	14616372	10	G	C	AAGGGGAAT[G/C]TGGCAGCACAATGCACGTCTCTCCAG	ENSSTUG00000010934	ENSSTUT00000033930	Intron variant	—	—	—	-	gcn1	ZFIN ID	protein coding	Yes	—	43/56
91163:12:+	9	18835497	12	T	G	TCAGCGCAATA[T/G]GCATAACCCTGCCATTGCAGACCC	—	—	Intergenic variant	—	—	—	—	—	—	—	—	—	—
93693:30:+	9	31200817	30	C	A	CTACCATACCGGGCATTGTCATGCTGAAA[C/A]AGGAAA	ENSSTUG00000005495	ENSSTUT00000020038	Intron variant	—	—	—	+	tnc	ZFIN ID	protein coding	Yes	—	16/25
94194:31:+	9	34435515	31	G	A	CAACAGGGATGAGCAGCCCGCTGCCCTCAC[G/A]CCTCT	—	—	Intergenic variant	—	—	—	—	—	—	—	—	—	—
96212:2:+	10	1106540	2	A	G	G[A/G]TTATTGTCATGCAAAAGGCTGCCGGTCTCACAGG	—	—	Intergenic variant	—	—	—	—	—	—	—	—	—	—
100359:21:+	10	22561247	21	G	A	GTACGTGGTACTGCAATGCC[G/A]TGCGTGACTGAAACT	ENSSTUG00000001511	ENSSTUT00000003315	Intron variant	—	—	—	-	trrap	ZFIN ID	protein coding	Yes	—	57/69
100456:5:+	10	23101502	5	G	C	GTAC[G/C]CGTGCGCGCATGTGTGTGCGTTTAATAAGTA	ENSSTUG00000003935	ENSSTUT00000008552	Intron variant	—	—	—	-	bahcc1b	ZFIN ID	protein coding	Yes	—	12/18
101995:8:+	10	31068663	8	G	A	ACAGGGC[G/A]GGCCGCAGAGCAGTGCACAGAAGACGGA	—	—	Intergenic variant	—	—	—	—	—	—	—	—	—	—
104229:33:+	11	787858	33	C	A	TCTCTCTGGAACGCAAACCCTTGCTCGAATTT[C/A]ATC	—	—	Intergenic variant	—	—	—	—	—	—	—	—	—	—
106923:5:+	11	17864045	5	G	C	ACAC[G/C]GGACCATGCAAGCCAATGCTCTATGCAAGCC	ENSSTUG00000012483	ENSSTUT00000030172	Intron variant	—	—	—	+	mtus1b	ZFIN ID	protein coding	Yes	—	1/14
108226:4:+	12	5295913	4	C	T	TAG[C/T]GATGACATGCAGGAGCTTGCGAGGATTTGTAG	ENSSTUG00000007502	ENSSTUT00000024370	Intron variant	—	—	—	+	NELL1	HGNC	protein coding	Yes	—	5/19
110680:29:+	12	17459910	29	C	T	CCTGACCACTCTGCATGACCCTGCCTAC[C/T]GACCTGT	—	—	Intergenic variant	—	—	—	—	—	—	—	—	—	—
115267:28:+	12	55492989	28	C	G	GCACACATGCACGCAAGAGAATGCATG[C/G]ATCACACA	—	—	Intergenic variant	—	—	—	—	—	—	—	—	—	—
125243:36:+	13	16680419	36	G	T	CCCTATGGCCCTGCATGTCGATGCAGACAGACAAC[G/T]	—	—	Intergenic variant	—	—	—	—	—	—	—	—	—	—
128244:21:+	13	38923970	21	A	T	CTGCGGCACCACGCAGTTGT[A/T]TGCTGCAACTTTTAA	—	—	Intergenic variant	—	—	—	—	—	—	—	—	—	—
129691:1:+	13	48666328	1	A	T	[A/T]GTGACAGGATGGCATTTTTTTGCGGTCTGTTGGGT	ENSSTUG00000017300	ENSSTUT00000045703	Intron variant	—	—	—	+	cbl	ZFIN ID	protein coding	Yes	—	4/15
132317:29:+	13	63394073	29	G	A	CAGCAGGACTGAGCAAGATTATGCCTGC[G/A]TCCCAAA	ENSSTUG00000047630	ENSSTUT00000114695	Intron variant	—	—	—	-	abhd15a	ZFIN ID	protein coding	Yes	—	1/2
132765:1:+	13	65587640	1	T	A	[T/A]TAAATGACCCTGCACTGAGGTGCTTATGACCATCA	—	—	Intergenic variant	—	—	—	—	—	—	—	—	—	—
134085:36:+	13	72881763	36	G	A	CTGATTTCTCAGGCACTGTGCTGCAGCTGTGACAG[G/A]	—	—	Intergenic variant	—	—	—	—	—	—	—	—	—	—
134364:34:+	13	74644058	34	G	A	CAAACAAGACCAGCATGCACCTGCAAGTGGTGT[G/A]GA	ENSSTUG00000005031	ENSSTUT00000011305	Intron variant	—	—	—	+	pax3b	ZFIN ID	protein coding	Yes	—	4/8
138009:27:+	14	14153058	27	C	T	CCTCTTATCTGTGCACGTGCCTGCCA[C/T]GAAGTTATA	—	—	Intergenic variant	—	—	—	—	—	—	—	—	—	—
141696:9:+	14	33993843	9	C	G	AAAAACAT[C/G]CATGCAGAGGTGTGCCCAAACCATGGA	ENSSTUG00000034019	ENSSTUT00000082176	Intron variant	—	—	—	-	oxtr	ZFIN ID	protein coding	Yes	—	2/2
142453:32:+	14	37489700	32	C	T	ACAGCTTATAGGGCAGGCTTGTGCAAGGCTA[C/T]CTAC	ENSSTUG00000038467	ENSSTUT00000094496	Intron variant	—	—	—	-	kdm5ba	ZFIN ID	protein coding	Yes	—	17/25
142573:28:+	14	38001796	28	A	C	CTCTAAATCATGGCAGGCAGCTGCAAC[A/C]ACAGCACT	—	—	Intergenic variant	—	—	—	—	—	—	—	—	—	—
145045:28:+	14	50168334	28	C	T	CCATGTCTTAGAGCAACGGTCTGCAAC[C/T]TTTTCTAG	ENSSTUG00000049113	ENSSTUT00000118620	Intron variant	—	—	—	-	CPNE9	HGNC	protein coding	Yes	—	7/18
153542:32:+	15	23623788	32	C	T	CATGTCTGGTCAGCATGAGTCTGCACTTTAA[C/T]CGCA	ENSSTUG00000015801	ENSSTUT00000039994	Intron variant	—	—	—	+	hyou1	ZFIN ID	protein coding	Yes	—	7/21
155338:12:+	15	33048975	12	A	C	TCAGTTGGTAG[A/C]GCATGCGCTTGCAACTCCAGGGTT	ENSSTUG00000012493	ENSSTUT00000030704	Intron variant	—	—	—	+	GALNT10	HGNC	protein coding	Yes	—	7/11
156169:31:+	15	37250903	31	C	G	ATTCTCACTTCTGCAGTTATCTGCCCAAGG[C/G]CGCAG	—	—	Intergenic variant	—	—	—	—	—	—	—	—	—	—
157424:29:+	15	43542491	29	T	A	AGTACTGGCCTAGCAGTTAGCTGCCACG[T/A]CAGAAAG	—	—	Intergenic variant	—	—	—	—	—	—	—	—	—	—
159132:18:+	15	53550434	18	C	A	TGTACAAAACAAGCACA[C/A]ATCTGCCACGAACGATGT	—	—	Intergenic variant	—	—	—	—	—	—	—	—	—	—
159370:36:+	15	54843555	36	G	C	TTACATGCACAGGCAAACAAATGCACACACACACA[G/C]	ENSSTUG00000037310	ENSSTUT00000099560	Intron variant	—	—	—	-	cntnap3	ZFIN ID	protein coding	Yes	—	1/23
159824:5:+	15	58046369	5	A	G	CATG[A/G]CCCTCCAGCATGACAATGCCACCTTGCGCAA	—	—	Intergenic variant	—	—	—	—	—	—	—	—	—	—
164031:1:+	16	21869325	1	G	A	[G/A]TAGGCAACAGCGCACAACCCTGCCTTGTCTCTCTA	ENSSTUG00000016808	ENSSTUT00000042722	Intron variant	—	—	—	+	cntn2	ZFIN ID	protein coding	—	—	13/15
165499:34:+	16	29894879	34	C	T	GACGGTGTAGCTGCAGAGCAATGCAAGCGAGAG[C/T]GG	ENSSTUG00000008454	ENSSTUT00000020131	Intron variant	—	—	—	-	—	—	protein coding	Yes	—	7/27
166988:30:+	16	37991218	30	A	T	AACACTGCATGAGCACTCCGCTGCGTTGT[A/T]ATCTCG	—	—	Intergenic variant	—	—	—	—	—	—	—	—	—	—
168491:2:+	16	45042316	2	G	A	C[G/A]CTCTATAAGTGCAGTGTAGTGCTCAGTCCACCAC	ENSSTUG00000030326	ENSSTUT00000080150	Intron variant	—	—	—	+	ndrg3a	ZFIN ID	protein coding	—	—	1/15
174597:2:+	17	17714707	2	C	G	A[C/G]ATGGGGCTGTGCATTATCATGCGGTGATGAGGTG	—	—	Intergenic variant	—	—	—	—	—	—	—	—	—	—
175375:35:+	17	21995952	35	G	A	AGTCCCAAAAGTGCAAAACCATGCCTACCTGACA[G/A]T	ENSSTUG00000005325	ENSSTUT00000011843	3′-UTR variant	—	—	—	+	jph3	ZFIN ID	protein coding	Yes	4/4	—
175666:31:+	17	23325140	31	C	G	GGAGATAGACTGGCACACAGTTGCAGCTGC[C/G]TTTTT	ENSSTUG00000019008	ENSSTUT00000047068	Intron variant	—	—	—	+	zfpm1	ZFIN ID	protein coding	Yes	—	1/8
177309:31:+	17	31269649	31	C	G	GTTGTCCTGAGTGCACGGAACTGCCAGGAC[C/G]TGGGA	—	—	Intergenic variant	—	—	—	—	—	—	—	—	—	—
178251:10:+	17	36144946	10	T	A	ATTGGCAAA[T/A]GCGCACCCTGCTGCTACTTGACAGGC	—	—	Intergenic variant	—	—	—	—	—	—	—	—	—	—
181248:5:+	17	50806050	5	C	T	TCAC[C/T]GCAAATGGCAAACGTTTGCAAACTTCTGGCA	—	—	Intergenic variant	—	—	—	—	—	—	—	—	—	—
183654:4:+	18	15514978	4	G	A	GTC[G/A]TGAAGAGGGCACGACAATGCTTCCCCTTCAGG	ENSSTUG00000043524	ENSSTUT00000106002	Intron variant	—	—	—	-	sdk2b	ZFIN ID	protein coding	Yes	—	15/45
183761:8:+	18	16158430	8	G	A	AGGCTCC[G/A]GGCTGCAGGCCACTGCTGGAGGCTCCGG	—	—	Intergenic variant	—	—	—	—	—	—	—	—	—	—
184149:25:+	18	18642172	25	A	G	AGCCTCCGTGATGCAAGCAGATGC[A/G]CTTCACTAATC	—	—	Intergenic variant	—	—	—	—	—	—	—	—	—	—
184769:19:+	18	22582382	19	G	A	TAATAGTGGAATGCAGTG[G/A]AGTGCTGCTGAGGGGAG	—	—	Intergenic variant	—	—	—	—	—	—	—	—	—	—
185123:8:+	18	24401732	8	C	T	ACAAACA[C/T]GCATGCACAAACATGCACGCACGCACAC	ENSSTUG00000009543	ENSSTUT00000023076	Intron variant	—	—	—	-	—	—	protein coding	Yes	—	2/19
185556:20:+	18	26565534	20	T	A	CTACTGGAGATTGCATGGG[T/A]GTGCACTAGAGGTCGA	ENSSTUG00000012648	ENSSTUT00000033293	Intron variant	—	—	—	-	EML4	HGNC	protein coding	—	—	1/23
185847:6:+	18	27913545	6	T	C	GCCTC[T/C]GTGGTTGCAATGGCCTGCACTGAATTCTGG	ENSSTUG00000028594	ENSSTUT00000069435	Intron variant	—	—	—	-	ninl	ZFIN ID	protein coding	Yes	—	1/27
186397:6:+	18	30498097	6	C	A	AGGAT[C/A]CGGTTAGCAGTCTGCTGCAACCTAGAATAA	ENSSTUG00000036048	ENSSTUT00000087259	Intron variant	—	—	—	+	rasgrp3	ZFIN ID	protein coding	Yes	—	1/15
186652:31:+	18	31741909	31	A	T	CACACAGCATTTGCAAACACATGCTAACAC[A/T]CACTC	—	—	Intergenic variant	—	—	—	—	—	—	—	—	—	—
189104:6:+	18	44161511	6	G	A	GTGGT[G/A]GCAGCTGCAGAGAAGTGCTTTGGTGTACGA	—	—	Intergenic variant	—	—	—	—	—	—	—	—	—	—
190543:6:+	18	51488233	6	C	T	ACACA[C/T]GCGCATGCAGACAAATGCACGAACACACAG	ENSSTUG00000051119	ENSSTUT00000124356	Intron variant	—	—	—	+	stxbp4	ZFIN ID	protein coding	Yes	—	8/11
193920:27:+	19	14218582	27	C	G	GAGGCTCACAGAGCAGAGAATTGCAA[C/G]CCCTGCCGG	ENSSTUG00000024289	ENSSTUT00000059648	Intron variant	—	—	—	+	jade2	ZFIN ID	protein coding	Yes	—	1/11
196312:31:+	19	26164970	31	T	A	CCAAAAGCCTCAGCAGTGTTGTGCCCTCAG[T/A]AACCA	ENSSTUG00000017608	ENSSTUT00000043455	Missense variant	233	V/E	gTa/gAa	+	ETS2	HGNC	protein coding	Yes	5/9	—
199685:8:+	19	43318588	8	T	A	ATATCAA[T/A]TGCAGCACCACTCTGCCAGGCTACTGCA	ENSSTUG00000021892	ENSSTUT00000054148	Intron variant	—	—	—	+	gabra3	ZFIN ID	protein coding	Yes	—	8/9
203253:36:+	20	9272297	36	A	G	ACACAGCTGCTTGCACCAGGCTGCCAGTCATACGC[A/G]	ENSSTUG00000004869	ENSSTUT00000011024	Intron variant	—	—	—	-	cntnap5a	ZFIN ID	protein coding	—	—	21/21
205638:28:+	20	23478804	28	C	T	ACATACCGCCTTGCACACACTTGCCTG[C/T]GTCTAGCT	—	—	Intergenic variant	—	—	—	—	—	—	—	—	—	—
206192:12:+	20	26791469	12	A	G	TATCGGTCAAA[A/G]GCACTGCACTGCTGAGGTGACACT	—	—	Intergenic variant	—	—	—	—	—	—	—	—	—	—
214338:25:+	21	15985362	25	G	A	GCACTTGCGTGTGCATGTGTGTGC[G/A]TGCGTATGGGT	—	—	Intergenic variant	—	—	—	—	—	—	—	—	—	—
216153:7:+	21	25934319	7	C	G	CCAATC[C/G]CGAAAGCACTACAATGCACAGGCCTAATG	ENSSTUG00000045343	ENSSTUT00000109273	Intron variant	—	—	—	+	dlgap1a	ZFIN ID	protein coding	—	—	2/11
219991:10:+	21	51736789	10	C	A	GAAGTTCGG[C/A]ATGCAGAAAGTTGCTGGTTAATTCGG	ENSSTUG00000007229	ENSSTUT00000016700	Intron variant	—	—	—	-	—	—	protein coding	Yes	—	1/7
226261:6:+	22	30667323	6	G	C	GGAGA[G/C]CACAGAGCACTGGAGTGCAGAAAGCCAACA	—	—	Intergenic variant	—	—	—	—	—	—	—	—	—	—
227668:25:+	22	39339420	25	T	C	GCTCAGGACTTGGCAGGGTGGTGC[T/C]AGGACAACAAC	—	—	Intergenic variant	—	—	—	—	—	—	—	—	—	—
227909:17:+	22	41568701	17	G	C	CTGTTGTCTAATGCAC[G/C]CCACTGCTCTTTCCGGGTA	ENSSTUG00000044934	ENSSTUT00000108739	5'-UTR variant	—	—	—	-	ap1m3	ZFIN ID	protein coding	—	1/12	—
241361:28:+	24	17841004	28	C	T	TGGAGCAAACAGGCACAGCAATGCTCA[C/T]ACAGGCTA	—	—	Intergenic variant	—	—	—	—	—	—	—	—	—	—
241769:19:+	24	19977791	19	G	A	ATGGTAAATGATGCATGC[G/A]ACTGCAATGGCTCATTT	ENSSTUG00000010326	ENSSTUT00000024793	Intron variant	—	—	—	-	ube2f	ZFIN ID	protein coding	Yes	—	2/10
243399:7:+	24	28867004	7	T	G	TGTCAG[T/G]GAAGTGCACCTGGCTGCAGGGGAGAGGTA	—	—	Intergenic variant	—	—	—	—	—	—	—	—	—	—
243744:4:+	24	30913547	4	G	C	GCT[G/C]AATGGGATGCACCTCTCTGCCTCATCACTGCA	ENSSTUG00000039500	ENSSTUT00000095964	Intron variant	—	—	—	+	zmym2	ZFIN ID	protein coding	Yes	—	15/22
244340:4:+	24	34735909	4	A	G	GTC[A/G]TCATCCAGGCACCACCCTGCTCAGGCTCAATG	—	—	Intergenic variant	—	—	—	—	—	—	—	—	—	—
244714:33:+	24	37036556	33	G	A	CTCCGTAGTGACGCAGTGGTTTGCTGACAAAT[G/A]CAC	—	—	Intergenic variant	—	—	—	—	—	—	—	—	—	—
249522:2:+	25	21296990	2	A	G	A[A/G]CCTCCTCATAGCATGATGCTGCCACAACCATGCT	—	—	Intergenic variant	—	—	—	—	—	—	—	—	—	—
250060:36:+	25	24421847	36	C	A	TGGCTGAATGCTGCAGGGACTTGCTTCCAATCTTC[C/A]	ENSSTUG00000037880	ENSSTUT00000091705	Intron variant	—	—	—	+	zfyve21	ZFIN ID	protein coding	Yes	—	2/7
253367:10:+	25	41236499	10	G	T	GAGGAACAG[G/T]TGGCACAATGCTGCAGGGATTAGGGC	ENSSTUG00000021659	ENSSTUT00000053780	Intron variant	—	—	—	+	pacrg	ZFIN ID	protein coding	Yes	—	2/4
258819:12:+	26	20610932	12	G	C	GGCGGAGGCAT[G/C]GCAGGAGGCTGCGGCGGCGAGAGG	ENSSTUG00000047690	ENSSTUT00000114878	Missense variant	249	W/S	tGg/tCg	+	si:ch211-235m3.5	ZFIN ID	protein coding	Yes	5/9	—
259286:31:+	26	23220463	31	A	C	GCTTCCCCGATGGCAAGCTGGTGCATAACA[A/C]CTCCC	ENSSTUG00000024399	ENSSTUT00000059901	Missense variant	337	N/T	aAc/aCc	+	lrfn1	ZFIN ID	protein coding	Yes	2/3	—
260740:7:+	26	31559520	7	G	C	CGACCA[G/C]TTTGGGCACCAGGCTGCAAGGCAGGTTGG	ENSSTUG00000018608	ENSSTUT00000047557	Intron variant	—	—	—	+	pik3cb	ZFIN ID	protein coding	Yes	—	4/23
260876:36:+	26	32265456	36	C	T	CCGTCCAGAACCGCAGGACTCTGCAGAGGGTGGTG[C/T]	ENSSTUG00000019622	ENSSTUT00000049848	Intron variant	—	—	—	+	fat3a	ZFIN ID	protein coding	Yes	—	3/32
261601:10:+	26	37674018	10	T	G	GTGTGTGTG[T/G]GGGCATGTGCCTGCCTGTGTTTGTTT	—	—	Intergenic variant	—	—	—	—	—	—	—	—	—	—
262372:1:+	26	43522481	1	A	G	[A/G]TGAGCTTGAATGCACACGAATGCACACAAGCCTGA	—	—	Intergenic variant	—	—	—	—	—	—	—	—	—	—
263859:3:+	27	5164145	3	T	C	GG[T/C]TGAGGCCAGGCACTGTGCTGCTGTGTCCCGCTG	ENSSTUG00000019029	ENSSTUT00000047540	Intron variant	—	—	—	+	ipo11	ZFIN ID	protein coding	Yes	—	23/28
264917:27:+	27	10508005	27	G	C	GTTTGTCCCATTGCATGCGTGTGCGC[G/C]GTTAATAAA	—	—	Intergenic variant	—	—	—	—	—	—	—	—	—	—
266127:25:+	27	16670648	25	G	T	GCAGGAGTGGGAGCAGCTGCGTGC[G/T]GGGGCGGAGCA	—	—	Intergenic variant	—	—	—	—	—	—	—	—	—	—
266458:10:+	27	18167464	10	A	C	CATTTCACT[A/C]GTGCAACTGACTGCTGCAGAGGATTT	ENSSTUG00000049548	ENSSTUT00000120016	Intron variant	—	—	—	+	TTC28	HGNC	protein coding	Yes	—	2/25
267413:25:+	27	22693248	25	G	A	AGACACATCGACGCATCTGCATGC[G/A]TCCTTATCCAA	ENSSTUG00000034711	ENSSTUT00000085553	Intron variant	—	—	—	+	adgrd1	ZFIN ID	protein coding	Yes	—	14/25
267859:1:+	27	24841413	1	C	A	[C/A]CAGCACTTTGGGCAGATGTCTGCAGCACTGCAACA	ENSSTUG00000024806	ENSSTUT00000060821	Missense variant	108	W/C	tgG/tgT	-	—	—	protein coding	Yes	2/3	—
268703:12:+	27	28921675	12	T	G	CATGACGGACA[T/G]GCACGCCATTGCCAGGCTGGTGAA	ENSSTUG00000020531	ENSSTUT00000050906	Intron variant	—	—	—	-	rfk	ZFIN ID	protein coding	Yes	—	2/4
272893:19:+	28	13085902	19	C	G	TTTCCTGTTTCAGCATGG[C/G]AATGCCCGCATGAACAA	—	—	Intergenic variant	—	—	—	—	—	—	—	—	—	—
273621:21:+	28	17234574	21	A	G	ATTTATGTGCGAGCACATGG[A/G]TGCCTGTGTGTGGTT	—	—	Intergenic variant	—	—	—	—	—	—	—	—	—	—
274690:36:+	28	22795338	36	T	C	GGTCAGAGACCTGCAGTGTGTTGCCATGACAACAA[T/C]	ENSSTUG00000038198	ENSSTUT00000092312	Intron variant	—	—	—	-	DLGAP4	HGNC	protein coding	Yes	—	1/10
280203:33:+	29	13458419	33	C	A	GGTTAGGCTAGGGCAAGTAGCTGCGGGGGGTG[C/A]GGG	—	—	Intergenic variant	—	—	—	—	—	—	—	—	—	—
281022:34:+	29	20662765	34	G	A	TATTGGTCCCAGGCATCATTGTGCTTACTAGAC[G/A]AA	ENSSTUG00000021977	ENSSTUT00000054331	Intron variant	—	—	—	-	plekha7b	ZFIN ID	protein coding	Yes	—	21/25
281151:25:+	29	21311384	25	G	A	TAAGATAGGAGTGCATCGGTCTGC[G/A]GACCCCAAACC	ENSSTUG00000025797	ENSSTUT00000062981	Intron variant	—	—	—	+	mettl15	ZFIN ID	protein coding	Yes	—	2/5
282309:17:+	29	28467226	17	C	T	GGCAACACCACAGCAA[C/T]ACCGTGCATCTCCACAGGG	ENSSTUG00000051130	ENSSTUT00000124396	Missense variant	558	T/I	aCa/aTa	+	—	—	protein coding	Yes	14/14	—
283732:7:+	29	35745176	7	G	T	TCACGC[G/T]GAGATGCATTTCTCTGCTTTGACTTTTAC	—	—	Intergenic variant	—	—	—	—	—	—	—	—	—	—
286214:16:+	30	2714432	16	A	T	GATAACAGCTGAGCA[A/T]CAAGCTGCCTTTCTCTATGT	ENSSTUG00000027472	ENSSTUT00000066855	Intron variant	—	—	—	-	skia	ZFIN ID	protein coding	Yes	—	1/5
289482:7:+	30	19372641	7	A	G	CAGGCT[A/G]TCTCTGCAGTGGAATGCAACTCCGCTCCC	—	—	Intergenic variant	—	—	—	—	—	—	—	—	—	—
290034:20:+	30	22340700	20	C	T	TGATACTGTAGCGCAGTCA[C/T]GTGCAGTTAGCGTATT	ENSSTUG00000030036	ENSSTUT00000072776	Intron variant	—	—	—	-	—	—	protein coding	Yes	—	3/3
291220:29:+	30	29111976	29	G	T	AGCTGCTGCGTGGCATGGTAGTGCAGAA[G/T]TGTTTAG	—	—	Intergenic variant	—	—	—	—	—	—	—	—	—	—
291640:4:+	30	31491829	4	T	C	GTG[T/C]GCGTGCGTGCACGTACATGCATGTGTGTCTGC	ENSSTUG00000036722	ENSSTUT00000088900	Intron variant	—	—	—	-	samd10b	ZFIN ID	protein coding	Yes	—	4/4
293246:34:+	30	42698399	34	T	G	GAGGTGTGTGCGGCATTGCCATGCTGTCAGCAG[T/G]AC	—	—	Intergenic variant	—	—	—	—	—	—	—	—	—	—
296851:19:+	31	17880826	19	C	T	AGCATCCCCAGAGCATGA[C/T]GCTGCCATCACCATGCA	ENSSTUG00000025792	ENSSTUT00000063864	Intron variant	—	—	—	+	OSBPL1A	HGNC	protein coding	Yes	—	15/27
297248:33:+	31	19813692	33	G	A	CAATACTGGAGTGCAGGCTACTGCCCTCAGGC[G/A]TGC	ENSSTUG00000004353	ENSSTUT00000009631	Intron variant	—	—	—	-	cul1a	ZFIN ID	protein coding	Yes	—	11/21
297901:2:+	31	23197994	2	T	C	A[T/C]TACTTTTTTAGCATGGCTGTGCTGATCCACGGTG	ENSSTUG00000016661	ENSSTUT00000041730	Intron variant	—	—	—	-	astn1	ZFIN ID	protein coding	Yes	—	16/22
299576:28:+	31	31819856	28	G	C	TGCTGACGGACAGCAGAAGGCTGCAGG[G/C]GGACATGG	ENSSTUG00000048442	ENSSTUT00000116824	Missense variant	341	G/A	gGg/gCg	+	plvapa	ZFIN ID	protein coding	Yes	2/3	—
301807:8:+	32	2532937	8	G	C	GCATGCA[G/C]TCATGCACGGGCCTGCTAAGAAATACAC	ENSSTUG00000023198	ENSSTUT00000057379	Intron variant	—	—	—	+	trpm4a	ZFIN ID	protein coding	—	—	3/26
306266:18:+	32	32000170	18	G	A	AATGGAGTGCATGCATT[G/A]TCCTGCTACCAAGCTAAT	ENSSTUG00000044395	ENSSTUT00000106232	Non coding transcript exon variant	—	—	—	+	—	—	lncRNA	Yes	3/3	—
308969:26:+	33	8273412	26	A	T	TTTTAGAGGCTAGCAGGTGAATGCA[A/T]TGATGGTCCA	—	—	Intergenic variant	—	—	—	—	—	—	—	—	—	—
309227:12:+	33	9306789	12	C	T	TGCAATAAAGC[C/T]GCATTCACATGCTAGTCGGAACTC	ENSSTUG00000050993	ENSSTUT00000123950	Intron variant	—	—	—	+	ttc6	ZFIN ID	protein coding	Yes	—	24/30
309369:3:+	33	9992466	3	C	T	TA[C/T]GAGGATGGCGCAACATGATGCAACAATTACATT	ENSSTUG00000021906	ENSSTUT00000054196	Intron variant	—	—	—	-	akap6	ZFIN ID	protein coding	Yes	—	10/14
310445:12:+	33	15398073	12	C	T	GCACATGCGGA[C/T]GCACGCACATGCCCGGTCTAGTCA	ENSSTUG00000034460	ENSSTUT00000083284	Intron variant	—	—	—	+	ldah	ZFIN ID	protein coding	Yes	—	6/6
311683:12:+	33	21618288	12	A	T	TGCCTGCCTGT[A/T]GCATTGGGATGCATGCTGAATGTT	—	—	Intergenic variant	—	—	—	—	—	—	—	—	—	—
314005:2:+	33	34234776	2	A	G	G[A/G]CTGTGTTAGAGCACACCCCTGCCCTTCAGGACTT	ENSSTUG00000016058	ENSSTUT00000039380	Intron variant	—	—	—	+	qkia	ZFIN ID	protein coding	Yes	—	2/7
314633:30:+	33	38092705	30	C	T	GAGTTTGCGTGTGCACGCACGTGCATGTG[C/T]GTGTGT	ENSSTUG00000017127	ENSSTUT00000042146	Intron variant	—	—	—	-	—	—	protein coding	Yes	—	4/16
316244:29:+	34	5822518	29	A	G	AATTGGTAGCATGCAGTCTGATGCAGGG[A/G]CAATCCA	—	—	Intergenic variant	—	—	—	—	—	—	—	—	—	—
316858:20:+	34	8931920	20	C	T	TAACCGGCAATGGCAGACA[C/T]CTGCATAGAGCCTGTT	ENSSTUG00000050667	ENSSTUT00000123015	Intron variant	—	—	—	+	si:ch211-171h4.3	ZFIN ID	protein coding	Yes	—	3/3
318844:29:+	34	20544141	29	C	T	CCCTATGTCAGTGCAAGACCTTGCAGAT[C/T]CGGCCAT	—	—	Intergenic variant	—	—	—	—	—	—	—	—	—	—
319465:28:+	34	24509159	28	C	A	CAGACGCGAGCTGCACAGTGATGCGGT[C/A]CCACCAGG	—	—	Intergenic variant	—	—	—	—	—	—	—	—	—	—
319981:26:+	34	27444390	26	T	A	ACCGTGAGACTGGCAGTCATTTGCA[T/A]GACAGTTACA	—	—	Intergenic variant	—	—	—	—	—	—	—	—	—	—
322570:34:+	35	3903840	34	T	C	CCGGAACAACAGGCACCTTCATGCAGGACTATG[T/C]TG	ENSSTUG00000016416	ENSSTUT00000041525	Intron variant	—	—	—	+	otofa	ZFIN ID	protein coding	Yes	—	5/41
323097:26:+	35	6386606	26	C	T	CACGTCACCAAGGCATGCTGCTGCT[C/T]GCTCTCTTCC	ENSSTUG00000026288	ENSSTUT00000067729	Intron variant	—	—	—	-	MDGA2	HGNC	protein coding	Yes	—	9/17
324615:36:+	35	14003273	36	G	T	CCTGGAGCTAGAGCAAGAGGCTGCATGCCTAGTGA[G/T]	ENSSTUG00000028616	ENSSTUT00000071120	Intron variant	—	—	—	-	jag2b	ZFIN ID	protein coding	Yes	—	2/25
330340:26:+	36	12159452	26	T	G	CCATTTCCAGTCGCAGTCAGATGCC[T/G]CTCCTTATGT	—	—	Intergenic variant	—	—	—	—	—	—	—	—	—	—
335429:35:+	36	41171139	35	T	A	GCAAGCTGTGTCGCAGTACGCTGCAGCTTTTAAA[T/A]G	ENSSTUG00000038206	ENSSTUT00000092362	Intron variant	—	—	—	+	nfatc1	ZFIN ID	protein coding	Yes	—	6/7
336597:20:+	37	11323785	20	G	A	TCAGTCCCCACAGCATGAT[G/A]CTGCCACCACCACACT	ENSSTUG00000041218	ENSSTUT00000099551	Intron variant	—	—	—	-	—	—	protein coding	Yes	—	2/8
336883:36:+	37	13312068	36	A	G	GAATTGGTCCAAGCACCTGTCTGCAGTGAAGTCAC[A/G]	ENSSTUG00000018635	ENSSTUT00000046115	Intron variant	—	—	—	+	ncam3	ZFIN ID	protein coding	—	—	13/13
338051:18:+	37	20208117	18	A	T	TTGACTGGCATTGCAGC[A/T]TGTTGCCTGTGTCTCTGT	ENSSTUG00000041516	ENSSTUT00000100178	Intron variant	—	—	—	+	si:dkey-22o22.2	ZFIN ID	protein coding	Yes	—	1/33
338485:12:+	37	23013802	12	A	T	TCTTGATCTGT[A/T]GCAGGGCGCTGCGGTTCTGCTGGG	ENSSTUG00000038673	ENSSTUT00000093512	Missense variant	83	L/Q	cTa/cAa	-	rpz	ZFIN ID	protein coding	Yes	1/1	—
338801:29:+	37	24525198	29	A	G	GCTTCCTGGCCTGCACACTGCTGCGTCT[A/G]CGTGGGA	ENSSTUG00000044298	ENSSTUT00000106670	Intron variant	—	—	—	-	thsd7ab	ZFIN ID	protein coding	—	—	1/26
351272:31:+	40	20828110	31	C	T	AGTACCTAATGGGCAGGACCATGCACAAAG[C/T]CAGGA	—	—	Intergenic variant	—	—	—	—	—	—	—	—	—	—
