# Supplementary material for: Genomic Hatchery Introgression in Brown Trout (Salmo trutta L.): Development of a Diagnostic SNP Panel for Monitoring the Impacted Mediterranean Rivers
Source: Genes (Basel). 2022 Jan 28;13(2):255. doi: 10.3390/genes13020255 (PMC8872556; doi:10.3390/genes13020255)
Supplement: Supplementary file 1 [file genes-13-00255-s001.zip › SupMat_Casanovas/Table S2 Casanova et al. 2021 Genes.xlsx]

## Sheet: Table S2
Table S2. SNPs used in the MassARRAY single multiplex reaction
MassARRAY SNP ID	RefSeq sequence (Chr.)	Position
TRU01	NC_042957.1 (1)	46376993
TRU02	NC_042959.1 (3)	42075524
TRU04	NC_042962.1 (6)	15138962
TRU05	NC_042971.1 (15)	43542491
TRU06	NC_042972.1 (16)	45042316
TRU07	NC_042973.1 (17)	23325140
TRU08	NC_042978.1 (22)	30667323
TRU09	NC_042980.1 (24)	30913547
TRU10	NC_042982.1 (26)	31559520
TRU12	NC_042986.1 (30)	22340700
TRU13	NC_042987.1 (31)	19813692
TRU15	NC_042991.1 (35)	14003273
TRU16	NC_042992.1 (36)	12159452
TRU17	NC_042958.1 (2)	33252902
TRU19	NC_042963.1 (7)	15609463
TRU21	NC_042970.1 (14)	56124843
TRU22	NC_042975.1 (19)	26164970
TRU24	NC_042963.1 (7)	59156611
TRU25	NC_042970.1 (14)	14153058
TRU28	NC_042983.1 (27)	10508005
