# Supplementary material for: Genomic Hatchery Introgression in Brown Trout (Salmo trutta L.): Development of a Diagnostic SNP Panel for Monitoring the Impacted Mediterranean Rivers
Source: Genes (Basel). 2022 Jan 28;13(2):255. doi: 10.3390/genes13020255 (PMC8872556; doi:10.3390/genes13020255)
Supplement: Supplementary file 1 [file genes-13-00255-s001.zip › SupMat_Casanovas/Table S3 Casanova et al. 2021 Genes.xlsx]

## Sheet: Table S3
Table S3. Accuracy of the diagnostic SNPs between Stacks 2.41 and MassARRAY genotyping (TRU08 SNP discarded) among 16 hatchery and 65 native controls. Homo: homozygous genotype; Het: heterozygous genotype; Missing: Missing genotypes.
Stacks genotyping	MassARRAY genotyping	N genotypes (%)
1509 (1539)	1531 (1539)
Matched genotypes		1480 (96.17%)
Mismatched genotypes		59 (3.83%)
Homo	Het	12 (0.78%)
Het	Homo	9 (0.58%)
Homo	Missing	8 (0.52%)
Missing	Homo	29 (1.88%)
Het	Missing	0 (0.00%)
Missing	Het	1 (0.06%)
Total		1539 (100%)
Mismatches due to genotyped data		21 (1.36%)
Mismatches due to missing data		38 (2.47%)
