# Supplementary material for: Genomic Hatchery Introgression in Brown Trout (Salmo trutta L.): Development of a Diagnostic SNP Panel for Monitoring the Impacted Mediterranean Rivers
Source: Genes (Basel). 2022 Jan 28;13(2):255. doi: 10.3390/genes13020255 (PMC8872556; doi:10.3390/genes13020255)
Supplement: Supplementary file 1 [file genes-13-00255-s001.zip › SupMat_Casanovas/Table S4 Casanova et al. 2021 Genes.xlsx]

## Sheet: Table S4
Table S4. Brown trout genotypes belonging to 322 individuals genotyped by MassARRAY approach. In light green native controls, in dark green hatchery controls (BA14) and in grey the new samples analyzed (see Table 1). MD: missing data. Genotypes found in TRU08 (SNP excluded for the analyses) are shown in yellow.
Sample ID	Sample category	TRU01	TRU02	TRU04	TRU05	TRU06	TRU07	TRU08	TRU09	TRU10	TRU12	TRU13	TRU15	TRU16	TRU17	TRU19	TRU21	TRU22	TRU24	TRU25	TRU28
VI-10	Native control	TT	GG	AA	TT	GG	CC	GG	GG	GG	CC	GG	GG	TT	CC	CC	CC	TT	GG	CC	GG
VI-11	Native control	TT	GG	AA	TT	GG	CC	GG	GG	GG	CC	MD	GG	TT	CC	CC	CC	TT	GG	CC	GG
VI-12	Native control	TT	AG	AA	TT	GG	CC	GG	GG	GG	CC	GG	GG	TT	CC	CC	CC	TT	GG	CC	GG
VI-16	Native control	TT	GG	AA	TT	GG	CC	GG	GG	GG	CC	GG	GG	TT	CC	CC	CC	TT	GG	CC	GG
CH-35	Native control	TT	GG	AA	TT	GG	CC	GG	GG	GG	CC	GG	GG	TT	CC	CC	CC	TT	GG	CC	GG
CH-36	Native control	TT	GG	AA	TT	GG	CC	GG	GG	GG	CC	GG	GG	TT	CC	CC	CC	TT	GG	CC	GG
CH-40	Native control	TT	GG	AA	TT	GG	CC	GG	GG	GG	CC	AG	GG	TT	CC	CC	CC	TT	GG	CC	GG
CH-48	Native control	TT	GG	AA	TT	GG	CC	GG	GG	GG	CC	GG	GG	TT	CC	CC	CC	AA	GG	CC	GG
CH-52	Native control	TT	GG	AA	TT	GG	CC	GG	GG	GG	CC	GG	GT	TT	CC	CC	CC	TT	GG	CC	GG
AG1-13	Native control	TT	GG	AA	TT	GG	CC	GG	GG	GG	CC	MD	GG	TT	CC	CC	CC	TT	GG	CC	GG
AG1-16	Native control	TT	GG	AA	TT	GG	CC	GG	GG	GG	CC	GG	GG	TT	CC	CC	CC	TT	GG	CC	GG
AG1-28	Native control	TT	GG	AA	TT	GG	CC	GG	GG	GG	CC	GG	GG	TT	CC	CC	CC	TT	GG	CC	GG
AG1-29	Native control	TT	GG	AA	TT	GG	CC	GG	GG	GG	CC	GG	GG	TT	CC	CC	CC	TT	GG	CC	GG
AG1-31	Native control	TT	GG	AA	TT	GG	CC	GG	GG	GG	CC	GG	GG	TT	CC	CC	CC	TT	GG	CC	GG
AG1-33	Native control	TT	GG	AA	TT	GG	CC	GG	GG	GG	CC	GG	GG	TT	CC	CC	CC	TT	GG	CC	GG
OM-11	Native control	TT	GG	AA	TT	GG	CC	GG	GG	GG	CC	GG	GG	TT	CC	CC	CC	TT	GG	CC	GG
OM-14	Native control	TT	GG	AA	TT	GG	CC	GG	GG	GG	CC	GG	GG	TT	CC	CC	CC	TT	GG	CC	GG
OM-34	Native control	TT	GG	AA	TT	GG	CC	GG	GG	GG	CC	GG	GG	TT	CC	CC	CC	TT	GG	CC	GG
OM-35	Native control	TT	GG	AA	TT	GG	CC	GG	GG	GG	CC	GG	GG	TT	CC	CC	CC	TT	GG	CC	GG
OM-36	Native control	TT	GG	AA	TT	GG	CC	GG	GG	GG	CC	MD	GG	TT	CC	CC	CC	TT	GG	CC	GG
OM-38	Native control	TT	GG	AA	TT	GG	CC	GG	GG	GG	CC	GG	GG	TT	CC	CC	CC	TT	GG	CC	GG
P2-16	Native control	TT	GG	AA	TT	GG	CC	GG	GG	GG	CC	GG	GG	TT	CC	CC	CC	TT	GG	CC	GG
P2-21	Native control	TT	GG	AA	TT	GG	CC	GG	GG	GG	CC	GG	GG	TT	CC	CC	CC	TT	GG	CC	GG
P2-22	Native control	TT	GG	AA	TT	GG	CC	GG	GG	GG	CC	MD	GG	TT	CC	CC	CC	TT	GG	CC	GG
P2-23	Native control	TT	GG	AA	TT	GG	CC	GG	GG	GG	CC	GG	GG	TT	CC	CC	CC	TT	GG	CC	GG
P2-25	Native control	TT	GG	AA	TT	GG	CC	GG	GG	GG	CC	GG	GG	TT	CC	CC	CC	TT	GG	CC	GG
P2-26	Native control	TT	GG	AA	TT	GG	CC	GG	GG	GG	CC	GG	GG	TT	CC	CC	CC	TT	GG	CC	GG
P2-33	Native control	TT	GG	AA	TT	GG	CC	GG	GG	GG	CC	GG	GG	TT	CC	CC	CC	TT	GG	CC	GG
P3-10	Native control	TT	GG	AA	TT	GG	CC	GG	GG	GG	CC	GG	GG	TT	CC	CC	CC	TT	GG	CC	GG
P3-11	Native control	TT	GG	AA	TT	GG	CC	GG	GG	GG	CC	GG	GG	TT	CC	CC	CC	TT	GG	CC	GG
P3-12	Native control	TT	GG	AA	TT	GG	CC	GG	GG	GG	CC	GG	GG	TT	CC	CC	CC	TT	GG	CC	GG
P3-13	Native control	TT	GG	AA	TT	GG	CC	GG	GG	GG	CC	GG	GG	TT	CC	CC	CC	TT	GG	CC	GG
P3-14	Native control	TT	GG	AA	TT	GG	CC	GG	GG	GG	CC	GG	GG	TT	CC	CC	CC	TT	GG	CC	GG
P3-20	Native control	TT	GG	AA	TT	GG	CC	GG	GG	GG	CC	GG	GG	TT	CC	CC	CC	TT	GG	CC	GG
P3-21	Native control	TT	GG	AA	TT	GG	CC	GG	GG	GG	CC	AG	GG	TT	CC	CC	CC	TT	GG	CC	GG
P3-24	Native control	TT	GG	AA	TT	GG	CC	GG	GG	GG	CC	GG	GG	TT	CC	CC	CC	TT	GG	CC	GG
P3-29	Native control	TT	GG	AA	TT	GG	CC	GG	GG	GG	CC	GG	GG	TT	CC	CC	CC	TT	GG	CC	GG
P3-30	Native control	TT	GG	AA	TT	GG	CC	GG	GG	GG	CC	GG	GG	TT	CC	CC	CC	TT	GG	CC	GG
P3-31	Native control	TT	GG	AA	TT	GG	CC	GG	GG	GG	CC	GG	GG	TT	CC	CC	CC	TT	GG	CC	GG
TE04-06	Native control	TT	GG	AA	TT	GG	CC	GG	GG	GG	CC	GG	GG	TT	CC	CC	CC	TT	GG	CC	GG
TE04-07	Native control	TT	GG	AA	TT	GG	CC	GG	GG	GG	CC	GG	GG	TT	CC	CC	CC	TT	GG	CC	GG
TE04-08	Native control	TT	GG	AA	TT	GG	CC	GG	GG	GG	CC	GG	GG	TT	CC	CC	CC	TT	GG	CC	GG
TE04-09	Native control	TT	GG	AA	TT	GG	CC	GG	GG	GG	CC	GG	GG	TT	CC	CC	CC	AT	GG	CC	GG
TE04-10	Native control	TT	GG	AA	TT	GG	CC	GG	GG	GG	CC	GG	GG	TT	CC	CC	CC	AT	GG	CC	GG
TE04-12	Native control	TT	GG	AA	TT	GG	CC	GG	GG	GG	CC	GG	GG	TT	CC	CC	CC	MD	GG	CC	GG
TE04-14	Native control	TT	GG	AA	TT	GG	CC	GG	GG	GG	CC	GG	GG	TT	CC	CC	CC	AT	GG	CC	GG
TE04-15	Native control	TT	GG	AA	TT	GG	CC	GG	GG	GG	CC	GG	GG	TT	CC	CC	CC	TT	GG	CC	GG
TE04-16	Native control	TT	GG	AA	TT	GG	CC	GG	GG	GG	CC	GG	GG	TT	CC	CC	CC	MD	GG	CC	GG
TE04-17	Native control	TT	AG	AA	TT	GG	CC	GG	GG	GG	CC	GG	GG	TT	CC	CC	CC	TT	GG	CC	GG
TE04-19	Native control	TT	GG	AA	TT	GG	CC	GG	GG	GG	CC	GG	GG	TT	CC	CC	CC	MD	GG	CC	GG
TE14-02	Native control	TT	GG	AA	TT	GG	CC	GG	GG	GG	CC	GG	GG	TT	CC	CC	CC	TT	GG	CC	GG
TE14-07	Native control	TT	GG	AA	TT	GG	CC	GG	GG	GG	CC	GG	GG	TT	CC	CC	CC	TT	GG	CC	GG
TE14-11	Native control	TT	GG	AA	TT	GG	CC	GG	GG	GG	CC	GG	GG	TT	CC	CC	CC	TT	GG	CC	GG
TE14-12	Native control	TT	GG	AA	TT	GG	CC	GG	GG	GG	CC	GG	GG	TT	CC	CC	CC	AT	GG	CC	GG
TE14-15	Native control	TT	GG	AA	TT	GG	CC	GG	GG	GG	CC	GG	GG	TT	CC	CC	CC	AT	GG	CC	GG
TE14-16	Native control	TT	GG	AA	TT	GG	CC	GG	GG	GG	CC	GG	GG	TT	CC	CC	CC	TT	GG	CC	GG
TE14-17	Native control	TT	GG	AA	TT	GG	CC	GG	GG	GG	CC	GG	GG	TT	CC	CC	CC	TT	GG	CC	GG
TE14-19	Native control	TT	GG	AA	TT	GG	CC	GG	GG	GG	CC	GG	GG	TT	CC	CC	CC	TT	GG	CC	GG
TE14-20	Native control	TT	GG	AA	TT	GG	CC	GG	GG	GG	CC	GG	GG	MD	CC	CC	CC	TT	GG	CC	GG
TE14-22	Native control	TT	GG	AA	TT	GG	CC	GG	GG	GG	CC	GG	GG	TT	CC	CC	CC	TT	GG	CC	GG
TE14-23	Native control	TT	GG	AA	TT	GG	CC	GG	GG	GG	CC	GG	GG	TT	CC	CC	CC	TT	GG	CC	GG
TE14-26	Native control	TT	GG	AA	TT	GG	CC	GG	GG	GG	CC	GG	GG	TT	CC	CC	CC	AT	GG	CC	GG
TE14-34	Native control	TT	GG	AA	TT	GG	CC	GG	GG	GG	CC	GG	GG	TT	CC	CC	CC	TT	GG	CC	GG
TE14-37	Native control	TT	GG	AA	TT	GG	CC	GG	GG	GG	CC	GG	GG	TT	CC	CC	CC	TT	GG	CC	GG
TE14-44	Native control	TT	GG	AA	TT	GG	CC	GG	GG	GG	CC	AG	GG	TT	CC	CC	CC	TT	GG	CC	GG
BA14-01	Hatchery control	GG	AA	GG	AA	AA	GG	GG	CC	CC	TT	AA	TT	GG	AA	TT	TT	AA	AA	TT	CC
BA14-03	Hatchery control	GG	AA	GG	AA	AA	GG	GG	CC	CC	TT	AA	TT	GG	AA	TT	TT	AA	AG	TT	CC
BA14-05	Hatchery control	TT	AA	GG	AA	AA	GG	GG	CG	CC	TT	AA	TT	GG	AA	TT	TT	AA	AA	CT	CC
BA14-06	Hatchery control	GG	AG	GG	AA	AG	GG	GG	CC	CC	TT	AA	TT	GG	AA	TT	TT	AA	AA	TT	CC
BA14-08	Hatchery control	GG	AA	GG	AA	AA	GG	GG	CC	CC	TT	AA	GT	GG	AA	TT	TT	AA	AA	CT	CC
BA14-09	Hatchery control	GG	AA	GG	AA	AA	GG	GG	CC	CC	TT	AA	TT	GG	AA	TT	TT	AA	AA	CT	CC
BA14-10	Hatchery control	GT	AA	GG	AA	AA	GG	GG	CC	CC	TT	AA	TT	GG	AA	TT	TT	AA	AA	CC	CC
BA14-11	Hatchery control	GG	AA	GG	AA	AA	GG	GG	CC	CC	TT	AA	TT	GG	AA	TT	TT	AA	AA	TT	CC
BA14-12	Hatchery control	GG	AA	GG	AA	AA	GG	GG	CG	CC	TT	AA	TT	GG	AA	TT	TT	AA	AG	TT	CC
BA14-13	Hatchery control	GG	AA	GG	AA	AA	GG	GG	CC	CC	TT	AA	TT	GG	AA	TT	TT	AA	AA	TT	CC
BA14-14	Hatchery control	GG	AA	GG	AA	AG	GG	GG	CC	CC	TT	AA	TT	GG	AA	TT	TT	AA	AG	TT	CC
BA14-15	Hatchery control	GG	AA	GG	TT	AA	GG	GG	CC	CC	TT	AA	TT	GG	AA	TT	TT	AA	AA	TT	CC
BA14-16	Hatchery control	GT	AA	GG	AA	AA	GG	GG	CC	CC	TT	AA	TT	GG	AA	TT	TT	AA	AG	TT	CC
BA14-17	Hatchery control	GT	AA	GG	AA	AA	GG	GG	CC	CC	TT	AA	TT	GG	AA	TT	TT	AA	AA	TT	CC
BA14-18	Hatchery control	GG	AA	GG	AA	AA	GG	GG	CC	CC	TT	AA	TT	GG	AA	TT	TT	AA	AA	TT	CC
BA14-19	Hatchery control	GG	AA	GG	TT	AA	GG	GG	CC	CC	TT	AA	TT	GG	AA	TT	TT	AA	AA	TT	CC
QU16-631	New sample	TT	GG	AA	TT	GG	CC	GG	CG	GG	CC	GG	GG	TT	CC	CC	TT	TT	GG	CC	GG
QU16-632	New sample	TT	AG	AG	TT	GG	CC	GG	GG	GG	CC	GG	GG	TT	CC	CC	CC	AT	GG	CT	CG
QU16-633	New sample	TT	AG	AA	AT	GG	CC	GG	GG	GG	CC	GG	GG	TT	CC	CC	CC	MD	GG	CC	CG
QU16-634	New sample	GT	GG	AA	TT	GG	CC	GG	GG	GG	CC	GG	GG	TT	CC	CC	CC	AA	GG	CC	GG
QU16-635	New sample	TT	GG	AG	TT	GG	CC	GG	GG	GG	CC	AG	GG	GT	CC	CC	CC	AA	GG	CC	CG
QU16-636	New sample	TT	GG	AA	TT	GG	CC	GG	GG	GG	CC	GG	GG	TT	CC	CC	CC	AA	GG	CC	GG
QU16-637	New sample	GT	AG	AG	TT	GG	CC	GG	GG	CC	CC	AG	GG	GG	AC	CC	CT	AA	GG	CC	CG
QU16-638	New sample	TT	GG	AA	TT	GG	CC	GG	GG	GG	CC	AA	GG	GG	CC	CC	CC	AA	GG	CC	GG
QU16-639	New sample	TT	GG	AA	TT	GG	CG	GG	GG	GG	CT	GG	GG	GT	CC	CC	CC	AA	GG	CC	GG
QU16-640	New sample	TT	GG	AA	TT	GG	CC	GG	GG	GG	CC	GG	GG	TT	CC	CC	CC	AT	GG	CC	GG
QU16-641	New sample	TT	GG	AA	TT	GG	CC	GG	GG	CG	CC	GG	GG	TT	CC	CC	CC	AT	AG	CC	GG
QU16-642	New sample	TT	GG	AG	TT	GG	CC	GG	CG	GG	CC	GG	GG	GT	CC	CC	CC	AT	GG	CC	GG
QU16-643	New sample	TT	GG	AA	TT	GG	CC	GG	GG	GG	CT	GG	GG	TT	CC	CC	CT	AT	GG	CT	GG
QU16-644	New sample	TT	AG	AA	TT	GG	CC	GG	GG	CG	CC	GG	GG	TT	CC	CC	CC	MD	AG	CT	GG
QU16-645	New sample	TT	GG	AA	TT	GG	CC	GG	GG	GG	CT	GG	GT	TT	CC	TT	CC	TT	GG	CC	GG
QU16-646	New sample	TT	GG	AA	TT	GG	CC	GG	GG	GG	CC	GG	GG	TT	CC	CC	CC	AT	GG	CC	GG
QU16-647	New sample	GT	AG	AG	TT	GG	CC	GG	GG	CG	CC	AG	GG	TT	CC	CT	CC	TT	AG	CC	CG
QU16-648	New sample	TT	GG	AA	TT	AG	CC	GG	GG	GG	CC	GG	GG	GG	CC	CC	CT	TT	GG	CC	GG
QU16-649	New sample	TT	GG	AA	AT	GG	CC	GG	GG	CG	CC	GG	GG	TT	CC	CC	CC	TT	GG	CC	CG
QU16-650	New sample	TT	GG	AA	TT	GG	CC	GG	GG	GG	CC	GG	GG	GG	CC	CC	CC	TT	GG	CC	GG
QU16-651	New sample	TT	GG	AA	TT	AG	CC	GG	GG	GG	CC	GG	GG	GT	CC	CC	CT	TT	GG	CC	GG
QU16-652	New sample	TT	GG	AA	TT	GG	CC	GG	GG	GG	CC	GG	GG	GT	CC	CC	CC	TT	GG	CC	GG
QU16-653	New sample	TT	GG	AA	TT	AG	CC	GG	CG	GG	CC	GG	GG	TT	CC	CC	CC	TT	GG	CC	GG
QU16-654	New sample	TT	GG	AG	TT	GG	CC	GG	GG	GG	CC	GG	GG	GT	CC	CC	CC	TT	GG	CC	CG
QU16-655	New sample	TT	GG	AG	TT	GG	CC	GG	GG	CG	CC	AA	GG	TT	CC	CC	CC	TT	GG	CC	GG
QU16-656	New sample	TT	GG	AA	AT	GG	CC	GG	GG	GG	CC	GG	GG	TT	CC	CC	CC	AT	AG	CC	GG
QU16-657	New sample	TT	GG	AA	TT	AG	CC	GG	GG	CG	CC	GG	GG	TT	CC	CC	CC	TT	AG	CT	GG
QU16-658	New sample	GT	GG	AA	TT	GG	CC	GG	GG	CG	CC	GG	GG	TT	CC	CC	CC	MD	GG	CC	CG
QU16-659	New sample	TT	GG	AA	TT	GG	CC	GG	GG	GG	CC	GG	GG	TT	CC	CC	CC	AT	GG	CC	CG
QU16-660	New sample	TT	GG	AA	TT	GG	CC	GG	GG	GG	CC	GG	GG	TT	CC	CC	CC	TT	AG	CC	GG
ME16-661	New sample	TT	GG	AA	TT	AG	CC	GG	GG	CG	CC	GG	GG	GT	CC	CC	CC	TT	AG	CC	GG
ME16-662	New sample	TT	GG	AA	TT	GG	CC	GG	GG	GG	CC	AA	GG	TT	CC	CC	CT	TT	GG	CC	GG
ME16-663	New sample	TT	GG	AA	TT	GG	CC	GG	GG	GG	CC	GG	GG	TT	CC	CC	CC	TT	GG	CC	GG
ME16-664	New sample	TT	GG	AA	TT	GG	CC	GG	GG	GG	CC	GG	GG	TT	CC	CC	CC	TT	AG	CT	GG
ME16-665	New sample	TT	GG	AA	TT	GG	CC	GG	GG	GG	CC	GG	GG	TT	CC	CC	CC	TT	GG	CC	GG
ME16-666	New sample	TT	GG	AA	TT	GG	CC	GG	GG	GG	CC	GG	GG	TT	CC	CC	CC	TT	GG	CC	CG
ME16-667	New sample	TT	GG	AA	TT	GG	CC	GG	GG	GG	CC	GG	GG	TT	CC	CC	CC	TT	GG	CC	GG
ME16-668	New sample	TT	GG	AA	TT	AG	CC	GG	GG	GG	CC	GG	GG	TT	CC	CT	CC	TT	GG	CC	GG
ME16-669	New sample	TT	GG	AA	TT	GG	CC	GG	GG	GG	CC	GG	GG	TT	CC	CC	CC	TT	GG	CC	CG
ME16-670	New sample	TT	GG	AA	TT	GG	CC	GG	GG	GG	CC	GG	GG	TT	CC	CC	CC	MD	GG	CC	CG
ME16-671	New sample	TT	GG	AA	TT	GG	CC	GG	GG	GG	CC	AG	GG	TT	CC	CC	CC	TT	GG	CC	GG
ME16-672	New sample	GT	GG	AA	TT	GG	CC	GG	GG	GG	CC	GG	GG	TT	CC	CC	CC	TT	GG	CC	GG
ME16-673	New sample	TT	GG	AG	TT	GG	CC	GG	GG	GG	CC	AG	GG	TT	CC	CC	CC	TT	AG	CT	GG
ME16-674	New sample	MD	MD	MD	TT	MD	MD	GG	MD	MD	MD	MD	MD	MD	MD	MD	MD	MD	MD	MD	MD
ME16-675	New sample	TT	GG	AA	TT	GG	CC	GG	GG	GG	CC	GG	GG	TT	CC	CC	CT	TT	AG	CT	GG
ME16-676	New sample	GT	GG	AA	TT	GG	CC	GG	GG	GG	CC	GG	GG	TT	CC	CC	CC	TT	GG	CC	GG
ME16-677	New sample	TT	GG	AG	TT	AG	CC	GG	GG	GG	CC	GG	GG	TT	CC	CC	CC	AA	GG	CC	CG
ME16-678	New sample	GT	AG	AG	TT	GG	CC	GG	GG	GG	CC	GG	GG	TT	CC	CC	CC	AT	GG	CC	CG
ME16-679	New sample	TT	GG	AA	TT	GG	CC	GG	GG	CG	CC	MD	GG	TT	CC	CC	CC	TT	GG	CC	CC
ME16-680	New sample	TT	GG	AA	TT	GG	CC	GG	GG	GG	CC	GG	GG	TT	CC	CC	CC	TT	GG	CC	GG
ME16-681	New sample	GT	GG	AA	TT	GG	CC	GG	GG	GG	CC	GG	GG	TT	CC	CC	CC	TT	GG	CC	GG
ME16-682	New sample	GT	GG	AA	TT	GG	CC	GG	GG	GG	CC	GG	GG	TT	CC	CC	CC	AT	GG	CC	GG
ME16-683	New sample	TT	AG	AA	TT	GG	CG	GG	GG	GG	CC	GG	GG	GT	CC	CC	CC	TT	GG	CC	GG
ME16-684	New sample	GT	GG	AA	TT	GG	CC	GG	GG	GG	CC	GG	GG	TT	CC	CC	CC	TT	GG	CC	GG
PR16-541	New sample	GT	AA	AG	MD	AA	CG	MD	CG	CC	CC	AA	GT	GG	AA	CT	CT	TT	AG	TT	CG
PR16-542	New sample	GG	AA	GG	AT	AG	CG	GG	CC	CC	TT	AA	GT	GG	AA	TT	TT	AA	AA	CT	CG
PR16-543	New sample	TT	GG	AA	AT	GG	CC	GG	GG	GG	CC	AG	GG	GT	CC	CC	CC	AA	GG	CC	CG
PR16-544	New sample	GT	AG	AG	TT	AG	CG	GG	GG	GG	CT	AG	GG	GG	AC	CT	CT	AA	AG	CT	CG
PR16-545	New sample	TT	GG	AG	AA	GG	CG	GG	GG	GG	CC	GG	GG	GT	CC	CC	CC	AA	GG	CC	GG
PR16-546	New sample	TT	GG	AA	TT	GG	CC	GG	GG	GG	CC	GG	GG	GT	CC	CC	CC	AA	GG	CC	GG
PR16-547	New sample	TT	GG	AA	AT	GG	CC	GG	GG	CG	CC	GG	GG	GG	CC	CC	CC	AA	GG	CC	GG
PR16-548	New sample	GT	GG	AA	TT	GG	CC	GG	GG	GG	CC	GG	GG	GT	CC	CT	CC	TT	GG	CC	GG
PR16-549	New sample	GT	AG	AA	TT	AA	GG	GG	CG	CC	CT	AA	GT	GG	AC	CT	TT	AA	AG	CT	CG
PR16-550	New sample	TT	AA	AA	AT	GG	CC	GG	CG	CG	CT	AG	GT	TT	CC	CC	CT	AA	GG	CT	CG
PR16-551	New sample	TT	GG	AG	TT	AG	CC	GG	GG	CG	CC	GG	GT	GT	CC	CC	CC	AA	GG	CC	GG
PR16-552	New sample	TT	GG	AA	TT	GG	CG	GG	CG	CG	CC	AG	GG	GG	CC	CC	CC	TT	GG	CC	CG
PR16-553	New sample	GG	AA	AA	TT	AG	GG	GG	CG	CG	CT	AG	GT	GG	AC	CT	CT	AA	AG	CT	CC
PR16-554	New sample	TT	AG	AA	TT	AA	CC	GG	CG	CG	CC	AA	GG	GG	CC	CT	CC	AA	AG	CC	GG
PR16-555	New sample	TT	GG	AA	AT	GG	CC	GG	GG	CG	CC	AG	GT	GG	AC	CC	CC	TT	GG	CC	GG
PR16-556	New sample	TT	GG	AG	TT	GG	CC	GG	CG	GG	CC	GG	GT	GT	CC	CC	CC	TT	AG	CC	GG
PR16-557	New sample	TT	AG	AA	TT	AG	CG	GG	GG	CG	CT	AG	GG	GG	CC	CC	CT	MD	GG	CT	CG
PR16-558	New sample	GT	AA	AA	AT	AG	CC	GG	CG	GG	CT	GG	GG	GT	CC	CT	CC	TT	AG	CT	CG
PR16-559	New sample	TT	GG	AA	TT	GG	CC	GG	GG	GG	CC	GG	GG	TT	CC	CC	CC	TT	AG	CC	GG
PR16-560	New sample	TT	GG	AA	TT	GG	CC	GG	GG	GG	CC	GG	GG	TT	CC	CC	CC	TT	AA	CC	GG
PR16-561	New sample	TT	GG	AA	TT	AG	CC	GG	GG	CG	CC	GG	GG	GG	CC	CT	CC	AT	AG	CC	GG
PR16-562	New sample	GT	AA	AG	TT	AG	CG	GG	CG	CG	CT	AA	TT	GG	AC	CT	CT	AA	AG	CT	CG
PR16-563	New sample	GT	GG	AA	AA	GG	CG	GG	GG	GG	CC	GG	GG	GT	CC	CC	CC	AA	GG	CC	GG
PR16-564	New sample	TT	GG	AA	TT	GG	CC	GG	GG	GG	CC	AG	GG	GT	CC	CC	CC	AA	GG	CC	GG
PR16-565	New sample	TT	GG	AA	TT	GG	CC	GG	GG	GG	CC	GG	GG	GG	CC	CC	CC	AA	GG	CC	GG
PR16-566	New sample	TT	GG	AA	TT	AG	CC	GG	GG	GG	CC	GG	GG	GT	CC	CC	CT	AT	GG	CC	CG
PR16-567	New sample	TT	GG	AG	TT	GG	CC	GG	CG	GG	CC	GG	GT	GG	CC	CC	CC	AT	GG	CC	CG
PR16-568	New sample	TT	GG	AG	TT	GG	CC	GG	GG	CG	CC	GG	GG	TT	CC	CC	TT	TT	GG	CC	GG
PR16-569	New sample	TT	GG	AA	TT	GG	CG	GG	GG	GG	CC	GG	GG	TT	CC	CC	CC	TT	GG	CC	CG
PR16-570	New sample	TT	GG	AA	TT	GG	CC	GG	GG	GG	CC	GG	GG	GT	CC	CC	CC	AT	GG	CC	GG
MA17-711	New sample	TT	GG	AA	TT	GG	CG	GG	CG	GG	CC	GG	GG	TT	CC	CC	CC	TT	AG	CC	GG
MA17-712	New sample	TT	GG	AA	TT	AG	CC	GG	GG	CG	CC	GG	GG	GG	CC	CC	CC	TT	GG	CC	GG
MA17-713	New sample	TT	GG	AA	TT	AG	CC	GG	GG	CG	CC	GG	GG	TT	CC	CC	CC	AA	GG	CC	CG
MA17-714	New sample	TT	AG	AA	TT	GG	CC	GG	GG	GG	CC	GG	GG	TT	CC	CC	CC	TT	GG	CC	GG
MA17-715	New sample	GT	AG	AA	TT	GG	CC	GG	GG	GG	CC	GG	GG	TT	CC	CC	CC	TT	AG	CC	GG
MA17-716	New sample	TT	AG	AA	TT	AG	CG	GG	CG	CG	CC	GG	GT	GG	AC	CC	CT	AA	AG	CT	CG
MA17-717	New sample	TT	AG	AA	TT	AG	CC	GG	CG	CG	CC	GG	GG	TT	CC	CC	CC	TT	GG	CC	GG
MA17-718	New sample	TT	AG	AA	TT	GG	CC	GG	GG	CG	CC	GG	GG	TT	CC	CC	CC	MD	GG	CC	CG
MA17-719	New sample	GT	AG	AG	AT	AG	CG	GG	CG	CG	CT	AG	GT	GG	AC	CT	CT	AA	AG	CT	CC
MA17-720	New sample	TT	AG	AA	TT	AG	CG	GG	GG	GG	CC	GG	GG	TT	CC	CC	CC	AT	GG	CC	GG
MA17-721	New sample	GT	AG	AG	AT	AG	CG	GG	CG	CG	CT	AG	GT	GG	AC	CT	TT	AA	AG	CT	CG
MA17-722	New sample	GT	GG	AA	TT	AG	CC	GG	GG	GG	CC	GG	GG	TT	CC	CT	CC	TT	GG	CC	GG
MA17-723	New sample	TT	GG	AG	AT	GG	CC	GG	CG	GG	CC	GG	GT	GG	CC	CC	CC	MD	GG	CC	GG
MA17-724	New sample	TT	GG	AG	TT	GG	CC	GG	GG	GG	CC	GG	GG	GG	CC	CC	CC	AA	AG	CC	GG
MA17-725	New sample	TT	AG	AA	TT	GG	CC	GG	GG	GG	CC	GG	GT	GT	CC	CC	CC	AT	GG	CC	GG
MA17-726	New sample	TT	GG	AA	TT	AG	CC	GG	GG	CG	CC	GG	GG	TT	CC	CC	CT	TT	GG	CT	GG
MA17-727	New sample	GT	AG	AG	TT	GG	CC	GG	GG	GG	CC	AG	GG	TT	CC	CC	CC	AT	AG	CT	GG
MA17-728	New sample	TT	AG	AA	TT	GG	CC	GG	GG	CG	CT	GG	GG	GG	AC	CT	CT	AA	AG	CT	CG
MA17-729	New sample	TT	GG	AA	AT	GG	CC	GG	GG	GG	CC	GG	GT	GG	CC	CC	CC	AA	GG	CC	GG
MA17-730	New sample	TT	GG	AA	TT	GG	CC	GG	GG	GG	CC	GG	GG	TT	CC	CC	CC	AT	GG	CC	GG
MA17-731	New sample	TT	GG	AA	TT	GG	CC	GG	GG	GG	CC	GG	GG	TT	CC	CC	CC	MD	GG	CC	GG
MA17-732	New sample	TT	AA	AG	TT	AG	CC	GG	CG	GG	CC	AG	GG	TT	CC	CC	CC	MD	GG	CT	CG
MA17-733	New sample	GG	GG	AA	TT	GG	CC	GG	GG	CG	CC	AG	GG	GG	CC	CC	CC	AT	GG	CC	CG
MA17-734	New sample	TT	GG	AG	TT	AG	CG	GG	GG	GG	CC	GG	GG	GG	CC	TT	CT	TT	AG	CC	GG
MA17-735	New sample	GT	GG	AG	AA	GG	CC	GG	CG	CG	CC	AG	GT	TT	CC	CT	CT	TT	AG	CT	CG
MA17-736	New sample	TT	GG	AA	TT	GG	CC	GG	GG	GG	CC	AA	GG	TT	CC	CC	CT	TT	GG	CC	CG
MA17-737	New sample	GT	AA	AG	AA	GG	CC	GG	GG	GG	CC	GG	GG	GG	CC	CT	CC	AT	AG	CC	GG
MA17-738	New sample	GT	GG	AA	TT	GG	CC	GG	CG	GG	CC	GG	GG	GT	CC	TT	CT	AT	AG	CT	GG
MA17-739	New sample	TT	GG	AG	TT	GG	CG	GG	GG	GG	CT	AG	GG	GG	CC	CC	CC	TT	AG	CT	CG
MA17-740	New sample	GT	GG	AA	AT	AG	CC	GG	GG	GG	CC	GG	GT	GG	AC	CC	CT	AA	AG	CT	GG
MA17-741	New sample	TT	AG	GG	AT	AA	GG	GG	CC	GG	TT	AG	TT	GG	CC	TT	CT	AA	AG	CT	CG
MA17-742	New sample	GT	AG	AA	AT	GG	CC	GG	CG	GG	TT	AG	GT	GG	CC	TT	CC	AA	AG	CC	CG
MA17-743	New sample	TT	GG	AA	TT	GG	CC	GG	GG	CG	CC	AG	GT	GT	CC	CC	CC	AA	GG	CC	CG
TS18-687	New sample	GG	AG	AG	AA	AG	GG	GG	CG	CG	TT	AA	GT	GG	AA	TT	CT	AA	AG	TT	CC
TS18-688	New sample	GT	AG	AA	TT	AG	CC	GG	GG	CG	CC	GG	GT	GT	AC	CT	TT	AT	AG	CT	GG
TS18-689	New sample	GT	AG	AA	TT	GG	CC	GG	CG	GG	CC	AA	GG	GG	AC	CC	TT	AT	GG	CC	CG
TS18-690	New sample	GT	AG	AA	AT	AG	CG	GG	CG	CG	CT	AA	GG	GT	CC	CT	CC	AA	AG	CT	GG
OR18-678	New sample	TT	AG	AG	AT	AG	CC	GG	CG	GG	CC	GG	GT	TT	AA	CT	CC	TT	AA	CC	CG
OR18-679	New sample	TT	AG	AA	TT	AG	CG	GG	CG	CG	CC	GG	GG	GG	AC	CC	CC	TT	AG	CT	CG
OR18-680	New sample	TT	AG	AA	TT	AG	CG	GG	GG	GG	CC	GG	GG	GG	AC	CT	CC	AA	GG	CC	CG
OR18-681	New sample	TT	AG	AG	TT	AA	CC	GG	CG	CC	CT	AA	TT	GG	AC	TT	CT	AA	AG	TT	CG
OR18-682	New sample	TT	AG	AA	TT	AG	CC	GG	GG	CG	CC	AG	GG	TT	CC	CC	CC	AT	AG	CC	GG
OR18-683	New sample	TT	GG	AG	TT	GG	CG	GG	GG	CG	CT	GG	GG	GG	CC	CT	CT	AA	AG	CT	CG
OR18-684	New sample	GT	AG	GG	TT	AG	CC	GG	GG	GG	CT	GG	GT	GG	AA	CT	CT	AA	GG	CT	GG
OR18-685	New sample	TT	AA	GG	AA	AA	GG	GG	CC	CC	TT	AA	TT	GG	AA	TT	TT	AA	AA	TT	CC
OR18-686	New sample	GT	AA	AG	AT	AG	CC	GG	CG	CG	CC	AG	GT	TT	AC	CC	CT	AA	AG	CC	GG
CA18-354	New sample	TT	GG	AA	TT	GG	CC	GG	GG	GG	CC	GG	GG	GG	CC	CC	CC	AA	GG	CC	GG
CA18-355	New sample	TT	GG	AG	TT	AG	CC	GG	CG	GG	CC	AG	GG	MD	CC	CT	CT	AA	GG	CC	CG
CA18-356	New sample	TT	GG	AA	TT	GG	CC	GG	GG	GG	CC	GG	GG	GG	CC	CC	CC	AA	GG	CC	GG
CA18-357	New sample	TT	GG	AG	AA	AG	CC	GG	CC	CG	CC	AA	GG	MD	CC	CC	TT	AA	GG	CC	GG
CA18-358	New sample	TT	GG	AA	TT	GG	CG	GG	CG	GG	CC	GG	GT	MD	CC	CC	CC	TT	AG	CC	GG
CA18-359	New sample	TT	GG	AA	TT	GG	CG	GG	GG	GG	CC	GG	GG	MD	CC	CT	CC	AA	GG	CC	GG
CA18-360	New sample	TT	GG	AA	TT	AG	CC	GG	CG	GG	CC	AA	GG	MD	CC	CC	CC	TT	GG	CC	GG
CA18-361	New sample	GT	GG	AA	TT	GG	CC	GG	GG	GG	CC	AG	GG	MD	CC	CC	CT	MD	AG	CT	CG
CA18-362	New sample	TT	GG	GG	TT	GG	CG	GG	GG	GG	CC	GG	GT	MD	CC	CC	CC	AA	GG	CC	GG
CA18-363	New sample	TT	GG	AG	TT	AG	CG	GG	CG	GG	CC	GG	GG	MD	CC	CC	CT	AA	GG	CC	GG
CA18-364	New sample	TT	GG	AG	TT	AG	CC	GG	CG	GG	CC	AA	GG	MD	CC	CC	CT	TT	GG	CC	GG
CA18-365	New sample	TT	AG	AA	TT	AG	CC	GG	GG	GG	CC	AA	GG	MD	CC	CC	TT	TT	AG	CT	GG
CA18-366	New sample	TT	GG	AA	TT	GG	CC	GG	GG	GG	CC	AA	GG	MD	AC	CC	TT	TT	AG	CC	GG
CA18-367	New sample	TT	GG	AA	TT	GG	CC	GG	GG	GG	CC	GG	GG	MD	CC	CC	CC	TT	GG	CC	GG
CA18-368	New sample	TT	GG	AG	TT	AG	CC	GG	GG	GG	CC	AG	GT	MD	AC	CT	CT	AA	GG	CC	GG
CA18-369	New sample	TT	GG	AG	TT	AG	CG	GG	GG	CG	CT	AA	GT	MD	CC	CC	CT	TT	GG	CC	CG
CA18-370	New sample	TT	GG	AA	TT	GG	CG	GG	GG	GG	CC	GG	GG	MD	CC	CC	CC	AA	GG	CC	GG
CT17-496	New sample	GT	AG	AG	AT	GG	CC	GG	CG	CG	CT	AA	GT	GG	CC	TT	CC	AA	AA	CC	GG
CT17-497	New sample	TT	GG	AA	AA	GG	CC	GG	GG	CG	CC	GG	GG	GG	CC	CC	CC	TT	GG	CC	GG
CT17-498	New sample	TT	GG	AA	TT	GG	CC	GG	GG	GG	CC	GG	GG	MD	CC	CC	CC	TT	GG	CC	GG
CT17-499	New sample	TT	GG	AA	AT	GG	CC	GG	GG	CG	CC	AG	GG	MD	CC	CC	CC	TT	GG	CC	GG
CT17-500	New sample	TT	AG	AA	AA	GG	CC	GG	GG	GG	CC	GG	GT	GG	CC	CC	CC	AA	GG	CC	CG
CT17-501	New sample	TT	GG	AA	TT	GG	CC	GG	GG	GG	CT	GG	GG	MD	CC	CC	CC	TT	GG	CC	GG
CT17-502	New sample	TT	AG	AA	AT	AG	CC	GG	GG	GG	CC	GG	GT	MD	CC	CC	CC	AA	GG	CC	CG
CT17-503	New sample	TT	GG	AA	AA	GG	CC	GG	GG	GG	CC	GG	GG	GG	CC	CC	CC	MD	GG	CC	GG
CT17-504	New sample	TT	GG	AA	AT	GG	CC	GG	GG	GG	CT	GG	GG	MD	CC	CC	CC	AT	GG	CC	GG
CT17-505	New sample	TT	GG	AA	AA	GG	CC	GG	GG	GG	CC	AG	GG	MD	CC	CT	CC	TT	GG	CC	GG
CT17-506	New sample	TT	AG	AA	AA	GG	CC	GG	GG	GG	CC	GG	GG	MD	CC	CC	CC	AA	GG	CC	GG
CT17-507	New sample	TT	GG	AA	AA	GG	CC	GG	GG	GG	CC	GG	GG	MD	CC	CC	CC	MD	GG	CC	GG
CT17-508	New sample	TT	GG	AG	TT	GG	CC	GG	GG	CG	CT	AA	GT	MD	CC	CC	CC	AA	AG	CC	GG
CT17-509	New sample	GT	AG	AA	AA	GG	CC	GG	GG	CG	CC	GG	GT	GG	CC	TT	CC	AA	AA	CC	GG
GRE17-206	New sample	GG	GG	AA	TT	AG	CG	GG	GG	CG	TT	AA	GG	GG	CC	CC	TT	AA	AG	CC	GG
GRE17-207	New sample	MD	AA	GG	TT	AG	CG	GG	CG	CG	CC	AA	GT	GG	AC	CC	CT	AA	AG	CC	CC
GRE17-208	New sample	GT	AA	AG	TT	AG	CG	GG	CG	GG	CC	AA	TT	GG	AC	CT	CT	AA	AA	CC	GG
GRE17-209	New sample	GT	AG	AG	TT	AG	CG	GG	GG	CC	CC	AA	GG	GG	AC	CT	CT	AA	AG	CC	CG
GRE17-210	New sample	GT	AG	GG	AA	GG	GG	GG	GG	CG	CC	AG	GT	GG	AA	TT	CC	AA	AA	CC	GG
GRE17-211	New sample	GT	AG	GG	AT	AA	GG	GG	GG	GG	CC	AA	GT	GG	AA	TT	CC	AA	GG	CC	GG
GRE17-212	New sample	GG	AG	AG	AT	AA	CC	GG	CG	CC	CC	AG	GT	GG	AA	CC	CT	AA	GG	CC	GG
GRE17-213	New sample	GG	AG	AA	AT	AG	GG	GG	GG	CC	CT	AG	GT	MD	CC	CC	CC	AA	AG	CC	CG
GRE17-214	New sample	GT	AA	GG	TT	GG	CC	GG	CG	CC	CC	AA	GT	GG	AC	CT	CC	AT	AG	CC	GG
GRE17-215	New sample	GG	AA	AA	AT	AG	GG	GG	CG	CG	CT	AG	GT	MD	AC	CC	CT	AA	AA	CC	CG
GRE17-216	New sample	TT	AG	GG	AT	AA	GG	GG	GG	CG	CC	AG	GG	GG	AC	CC	CC	TT	AG	CT	CG
GRE17-217	New sample	TT	AA	GG	AT	AA	GG	GG	GG	CG	CC	AG	GT	GG	AC	CC	CT	TT	AG	CT	GG
GRE17-218	New sample	GT	AG	AG	AT	AA	CG	GG	GG	CG	CC	AA	GT	GG	AA	CC	CC	TT	GG	CC	CG
GRE17-219	New sample	GG	AG	AG	AT	AG	CG	GG	GG	CC	CC	AG	GT	GG	CC	CC	CC	TT	AG	CT	GG
GRE17-220	New sample	GG	AG	GG	AT	AA	CC	GG	GG	CC	CT	AA	GT	GG	CC	CC	CT	AA	AG	CC	CG
GRE17-221	New sample	GT	GG	GG	AT	GG	CG	GG	GG	CC	CT	AA	GT	GG	AA	TT	CT	AA	AA	CC	CG
GRE17-222	New sample	TT	AG	AG	AT	AG	GG	GG	GG	CG	CT	AA	GT	GG	AC	CC	CC	AA	AG	CT	CG
GRE17-223	New sample	GG	GG	AG	TT	AG	GG	GG	CG	CG	TT	GG	GT	GG	AC	CC	CT	AA	AG	CC	CG
GRE17-224	New sample	GT	AG	GG	AT	AG	GG	GG	GG	CG	CC	AG	TT	GG	CC	CC	CT	MD	AG	CT	CG
GRE17-225	New sample	GT	GG	GG	TT	AG	CG	GG	GG	CC	CT	AA	TT	GG	AA	CT	CT	AA	AG	CC	CG
GRE17-226	New sample	GG	GG	GG	AT	AG	CG	GG	GG	GG	CT	GG	GT	GG	AA	CC	CC	AA	AG	CC	CG
GRE17-227	New sample	GT	AG	GG	AT	AA	CG	GG	GG	CG	CT	AA	GG	GG	AC	CC	CT	AA	AG	CT	CG
GRE17-228	New sample	TT	AG	AG	TT	AG	CG	GG	GG	CG	CC	AA	GT	GG	AC	CC	CC	AA	AA	CC	GG
GRE17-229	New sample	GG	AA	AG	AT	AG	CG	GG	GG	CG	CC	AG	TT	MD	AA	CC	CC	AA	GG	CT	CG
GRE17-230	New sample	TT	GG	AG	AT	AA	GG	GG	GG	CC	CC	AA	GT	GG	AA	CT	CC	AA	AG	CT	CG
GRE17-231	New sample	GT	AA	GG	AT	AG	GG	GG	GG	CG	CT	AG	GT	MD	CC	CC	CT	AA	AG	CT	CG
GRE17-232	New sample	GT	GG	GG	TT	AG	GG	GG	GG	CG	CC	AA	GG	MD	AA	CT	CC	AA	AG	CT	CG
GRE17-233	New sample	GG	AA	AG	AT	AA	GG	GG	GG	CC	CC	AG	GT	MD	AC	CT	CT	AA	GG	CC	CG
GRE17-234	New sample	GG	AA	GG	AT	AA	CG	GG	GG	CG	CC	AG	GT	GG	CC	CC	CC	AA	GG	CC	CG
GRE17-235	New sample	GG	AA	GG	TT	AG	CG	GG	CG	CC	CT	AA	GG	GG	CC	CC	CT	TT	GG	CC	GG
RT17-510	New sample	GT	GG	AG	AA	GG	CC	GG	CG	CG	CT	AG	GG	GG	CC	CT	TT	AT	AG	CC	CG
RT17-511	New sample	GT	GG	AG	AT	AG	GG	GG	CC	GG	CC	GG	GG	GG	CC	CC	CT	AA	GG	CC	GG
RT17-512	New sample	GT	GG	AG	AT	AG	CC	GG	CG	CG	CT	AG	GT	GG	AC	CC	CT	MD	AG	TT	CG
RT17-513	New sample	GT	AG	AG	TT	AG	CG	GG	CG	GG	TT	AA	GT	GG	AC	CT	CC	AA	AG	CC	GG
RT17-514	New sample	GT	AG	GG	AT	AG	CC	GG	GG	CG	CT	AA	GT	GG	AC	CC	CT	AT	AG	CT	CG
RT17-515	New sample	GT	AA	GG	AT	AG	CC	GG	CG	GG	CT	AA	GT	GG	AC	CC	CT	AA	AG	TT	CG
RT17-516	New sample	TT	AG	AG	AT	AG	CG	GG	CG	GG	CT	AG	GG	GG	CC	CT	CT	AA	AG	CT	CG
RT17-517	New sample	TT	AG	AG	TT	GG	GG	GG	GG	CG	CC	AG	GG	TT	CC	CC	CT	MD	GG	CC	CC
RT17-518	New sample	GG	GG	GG	TT	AG	CC	GG	GG	GG	CC	AA	TT	GG	AC	CT	CT	AA	GG	CC	CG
RT17-519	New sample	TT	AG	AA	AT	AA	CC	GG	CC	CG	CT	AA	GG	GG	AC	CC	TT	AA	AA	TT	CG
RT17-520	New sample	TT	AG	AA	AT	AG	CC	GG	CC	GG	CT	AG	GG	TT	AC	CC	CT	TT	AA	CT	CG
RT17-521	New sample	GT	GG	GG	AT	AG	CC	GG	GG	CC	CT	AA	TT	TT	AA	TT	CT	AA	AG	CC	GG
RT17-522	New sample	TT	GG	GG	AA	AG	CC	GG	CG	CC	CC	AG	GG	GG	AA	TT	TT	AA	GG	CT	CG
RT17-523	New sample	GT	GG	AG	TT	GG	CG	GG	CC	CG	CT	AG	TT	TT	AA	CT	TT	AA	AG	CT	GG
RT17-524	New sample	TT	AG	AG	AT	AG	CC	GG	CC	GG	CC	GG	GG	GG	AC	CT	CT	AA	AG	CC	GG
RT17-525	New sample	TT	GG	AG	AA	AG	CG	GG	CC	CG	CT	AA	TT	GG	AA	CT	CT	AA	AG	CT	CG
RT17-526	New sample	GG	AA	AG	AT	AA	CG	GG	CC	CG	CT	AG	TT	GG	CC	CT	CT	AA	AG	TT	CC
RT17-527	New sample	TT	AG	AA	TT	AG	CG	GG	GG	CC	CT	AA	GT	GG	AC	CC	CT	AA	AG	CC	CG
RT17-528	New sample	GT	AA	GG	TT	AG	CG	GG	CC	CG	CT	AA	GT	GG	AA	CT	TT	AA	AA	TT	CG
RT17-529	New sample	TT	AG	AG	TT	AA	GG	GG	CC	GG	CC	AG	GT	GG	AA	CT	CT	AA	GG	CT	CG
RT17-530	New sample	TT	AG	AA	AT	GG	CC	GG	CC	GG	TT	AG	GT	GG	AC	CT	TT	AA	GG	CC	CG
RT17-531	New sample	TT	AA	AG	TT	GG	GG	GG	CG	CG	CT	AA	GT	GG	AC	CT	CT	AA	AG	CT	CG
RT17-532	New sample	TT	AG	AG	AT	GG	CC	GG	CG	CG	CT	GG	GT	GG	AA	TT	TT	AA	AG	CC	CG
RT17-533	New sample	GT	GG	GG	AT	GG	CG	GG	GG	GG	TT	AA	GT	TT	AC	TT	CT	AA	AG	CT	GG
RT17-534	New sample	GG	GG	AA	AT	GG	CC	GG	CG	CG	TT	AA	GT	GG	CC	CT	TT	AA	AG	CT	GG
RT17-535	New sample	TT	AG	AG	TT	AG	GG	GG	GG	CG	CT	AA	GT	TT	AC	TT	TT	AA	AG	TT	GG
RT17-536	New sample	TT	AA	AG	TT	AG	GG	GG	CC	CG	CT	AA	TT	GG	AA	CT	TT	MD	AG	CC	CG
RT17-537	New sample	TT	AA	AG	TT	AG	CG	GG	CC	CG	CT	GG	GG	GG	AA	CT	TT	AA	AG	CT	CC
RT17-538	New sample	GG	AA	AA	AT	AA	CC	GG	GG	CC	CC	AG	GT	GG	AA	CC	CT	AA	AA	CC	GG
RT17-539	New sample	TT	GG	AA	AA	AG	CC	GG	CC	GG	CT	AG	TT	GG	AC	CT	CC	AA	AA	CC	CG
RT17-540	New sample	GT	AG	AG	TT	AG	CG	GG	CG	CG	CT	AA	GT	GT	AA	CT	CT	AA	GG	CT	CC
RT17-541	New sample	GT	GG	AG	TT	AG	GG	CG	CC	GG	CT	AA	TT	GT	AC	CT	CT	AA	GG	CT	CG
RT17-542	New sample	TT	AG	AA	AT	AA	CC	GG	CC	CG	TT	MD	GG	MD	AC	CC	TT	AA	AG	CT	CG
RT17-543	New sample	GG	AA	AA	AT	GG	CC	GG	GG	CG	CC	AA	GT	GG	CC	CC	CT	TT	AG	CC	GG
RQS18-649	New sample	GG	AA	AA	AA	AA	CC	GG	CC	CC	TT	AA	TT	TT	AC	CT	TT	AA	AA	CT	CC
RQS18-650	New sample	GT	GG	AG	AA	AA	GG	GG	CG	CC	CT	AA	TT	GG	AC	CT	TT	AA	AA	TT	CC
RQS18-651	New sample	GT	AA	AG	AA	AA	CG	GG	CC	CC	TT	AA	TT	GG	AC	CT	TT	AA	AG	TT	CC
RQS18-652	New sample	GT	AA	AG	AA	AA	CG	GG	CC	CC	CT	AA	TT	GG	AC	CC	TT	AA	AG	TT	CC
RQS18-653	New sample	GT	GG	AA	AA	AA	CG	GG	CC	CC	CC	AG	TT	GG	CC	CT	TT	AA	AG	CT	CC
RQS18-654	New sample	GT	AA	AG	AA	AA	CC	GG	CC	CG	CT	AA	TT	GG	CC	TT	TT	AA	AG	TT	CC
RQS18-655	New sample	GG	AA	AG	AA	AA	CG	GG	CC	CC	TT	AA	TT	GG	AC	CT	TT	AA	AG	CT	CC
RQS18-656	New sample	GG	AA	AG	TT	AA	GG	GG	CC	CC	CT	AA	TT	GG	AC	CT	TT	AA	AA	TT	CC
RQS18-657	New sample	GG	AA	GG	AA	AA	GG	CC	CC	CC	CT	AA	TT	GG	AC	CT	TT	AA	AA	CT	CC
RQS18-658	New sample	GT	AA	AG	AA	AA	CG	GG	CC	CG	CT	AA	TT	GG	CC	TT	TT	AA	AA	TT	CC
RQS18-659	New sample	GG	AA	AG	TT	AA	GG	GG	CC	CC	TT	AA	TT	GG	AC	CT	TT	AA	AG	TT	CC
RQS18-660	New sample	GT	AG	AG	AA	AA	CC	CG	CC	CG	CC	AA	TT	GG	AC	TT	TT	AA	AG	TT	CC
RQS18-661	New sample	GG	AA	AA	AA	AA	CG	CC	CC	CC	TT	AA	TT	GG	CC	CT	TT	AA	AA	CT	CC
RQS18-662	New sample	GG	AG	GG	AA	AA	CG	GG	CC	CC	CT	AA	TT	GG	AC	TT	TT	AA	AG	CT	CC
RQS18-663	New sample	GG	AA	AG	AA	AA	CC	CC	CC	CC	TT	AA	TT	GG	CC	TT	TT	AA	AG	TT	CC
RQS18-664	New sample	TT	AA	GG	AA	AA	GG	GG	CC	CC	TT	AA	TT	GG	CC	CT	TT	AA	AG	TT	CC
